# Supplementary material for: Phylogenetic Analysis and Codon Usage Bias Reveal the Base of Feline and Canine Chaphamaparvovirus for Cross-Species Transmission
Source: Animals (Basel). 2023 Aug 14;13(16):2617. doi: 10.3390/ani13162617 (PMC10451695; doi:10.3390/ani13162617)
Supplement: Supplementary file 1 [file animals-13-02617-s001.zip]

Archive with 7 entries (7 files):
- Supplementary Table 1.xlsx
- Supplementary Table 2-1.xls
- Supplementary Table 2-2.pdf
- Supplementary Table 3.xlsx
- Supplementary Table 4.xlsx
- Supplementary Table 5.pdf
- Supplementary Table 6.pdf
