# Supplementary material for: Phylogenetic Analysis and Codon Usage Bias Reveal the Base of Feline and Canine Chaphamaparvovirus for Cross-Species Transmission
Source: Animals (Basel). 2023 Aug 14;13(16):2617. doi: 10.3390/ani13162617 (PMC10451695; doi:10.3390/ani13162617)
Supplement: Supplementary file 1 [file animals-13-02617-s001.zip › Supplementary Table 1.xlsx]

## Sheet: Complete Seq
Accession No.	Name	Host	Country	Year
KM254174.1	Chicken chapparvovirus		South Korea	2013
KU563733.1	Porcine parvovirus 7	/Sus scrofa	USA	2015
KY312548.1	Parvoviridae sp.	China	red-crowned crane	2014
KY996756.1	Porcine parvovirus 7	Sus scrofa	China	2014
KY996757.1	Porcine parvovirus 7	Sus scrofa	China	2014
KY996758.1	Porcine parvovirus 7	Sus scrofa	China	2014
MF175078.2	Murine chapparvovirus	Mus musculus	USA	2014
MG543456.1	Porcine parvovirus 7	Sus scrofa	China	2015
MG543457.1	Porcine parvovirus 7	Sus scrofa	China	2015
MG543458.1	Porcine parvovirus 7	Sus scrofa	China	2015
MG543459.1	Porcine parvovirus 7	Sus scrofa	China	2015
MG543460.1	Porcine parvovirus 7	Sus scrofa	China	2015
MG543461.1	Porcine parvovirus 7	Sus scrofa	China	2015
MG543462.1	Porcine parvovirus 7	Sus scrofa	China	2015
MG543463.1	Porcine parvovirus 7	Sus scrofa	China	2015
MG543464.1	Porcine parvovirus 7	Sus scrofa	China	2015
MG543465.1	Porcine parvovirus 7	Sus scrofa	China	2015
MG543466.1	Porcine parvovirus 7	Sus scrofa	China	2015
MG543467.1	Porcine parvovirus 7	Sus scrofa	China	2015
MG543468.1	Porcine parvovirus 7	Sus scrofa	China	2015
MG543469.1	Porcine parvovirus 7	Sus scrofa	China	2015
MG543470.1	Porcine parvovirus 7	Sus scrofa	China	2015
MG543471.1	Porcine parvovirus 7	Sus scrofa	China	2015
MG543472.1	Porcine parvovirus 7	Sus scrofa	China	2015
MG696111.1	Porcine parvovirus 7	Sus scrofa	China	2017
MG696112.1	Porcine parvovirus 7	Sus scrofa	China	2017
MG846442.1	Chicken chapparvovirus 2	Gallus gallus	Brazil	2015
MG902949.1	Porcine parvovirus 7	Sus scrofa	Chna	2016
MG914435.1	Porcine parvovirus 7	Sus scrofa	Sweden	2016
MH422962.1	Porcine parvovirus 7	Sus scrofa	South Korea	2017
MH422963.1	Porcine parvovirus 7	Sus scrofa	South Korea	2017
MH422964.1	Porcine parvovirus 7	Sus scrofa	South Korea	2017
MH422965.1	Porcine parvovirus 7	Sus scrofa	South Korea	2017
MH422966.1	Porcine parvovirus 7	Sus scrofa	South Korea	2017
MH422967.1	Porcine parvovirus 7	Sus scrofa	South Korea	2017
MH670588.2	Mouse kidney parvovirus	Mus musculus	USA	2018
MH817776.1	Porcine parvovirus 7	Sus scrofa	South Korea	2018
MH817777.1	Porcine parvovirus 7	Sus scrofa	South Korea	2018
MK092477.1	Porcine parvovirus 7	Sus scrofa	China	2015
MK092478.1	Porcine parvovirus 7	Sus scrofa	China	2015
MK092479.1	Porcine parvovirus 7	Sus scrofa	China	2015
MK092480.1	Porcine parvovirus 7	Sus scrofa	China	2015
MK092481.1	Porcine parvovirus 7	Sus scrofa	China	2015
MK092482.1	Porcine parvovirus 7	Sus scrofa	China	2015
MK092483.1	Porcine parvovirus 7	Sus scrofa	China	2015
MK092484.1	Porcine parvovirus 7	Sus scrofa	China	2015
MK092485.1	Porcine parvovirus 7	Sus scrofa	China	2015
MK092486.1	Porcine parvovirus 7	Sus scrofa	China	2015
MK092487.1	Porcine parvovirus 7	Sus scrofa	China	2015
MK092488.1	Porcine parvovirus 7	Sus scrofa	China	2015
MK092489.1	Porcine parvovirus 7	Sus scrofa	China	2015
MK092490.1	Porcine parvovirus 7	Sus scrofa	China	2015
MK092491.1	Porcine parvovirus 7	Sus scrofa	China	2015
MK092492.1	Porcine parvovirus 7	Sus scrofa	China	2015
MK092493.1	Porcine parvovirus 7	Sus scrofa	China	2015
MK092494.1	Porcine parvovirus 7	Sus scrofa	China	2015
MK092495.1	Porcine parvovirus 7	Sus scrofa	China	2015
MK092496.1	Porcine parvovirus 7	Sus scrofa	China	2015
MK378411.1	Porcine parvovirus 7	Sus scrofa	China	2017
MK448316.1	Cachavirus-1B	canine	USA	2018
MK484100.1	Porcine parvovirus 7	Sus scrofa	China	2018
MK484101.1	Porcine parvovirus 7	Sus scrofa	China	2018
MK484102.1	Porcine parvovirus 7	Sus scrofa	China	2018
MK513528.1	Tasmanian devil-associated chapparvovirus 1	Sarcophilus harrisii	Australia	2017
MK513529.1	Tasmanian devil-associated chapparvovirus 2	Sarcophilus harrisii	Australia	2017
MK513530.1	Tasmanian devil-associated chapparvovirus 3	Sarcophilus harrisii	Australia	2017
MK513531.1	Tasmanian devil-associated chapparvovirus 4	Sarcophilus harrisii	Australia	2017
MK513532.1	Tasmanian devil-associated chapparvovirus 5	Sarcophilus harrisii	Australia	2017
MK513533.1	Tasmanian devil-associated chapparvovirus 6	Sarcophilus harrisii	Australia	2017
MK988619.1	Peafowl parvovirus 1	Pavo cristatus	China	2013
MK988620.1	Peafowl parvovirus 2	Pavo cristatus	China	2013
MN166196.1	Ursus americanus chapparvovirus	Ursus americanus	USA	2014
MN175613.1	Psittacara leucophthalmus chapparvovirus	Psittacara leucophthalmus	Brazil	2016
MN265364.1	Capuchin kidney parvovirus	Cebus capucinus imitator	Costa Rica	/
MN312221.1	Macaca fascicularis chapparvovirus	Macaca fascicularis	Thailand	2017
MN326243.1	Porcine parvovirus 7	Sus scrofa	China	1999
MN326244.1	Porcine parvovirus 7	Sus scrofa	China	1999
MN326245.1	Porcine parvovirus 7	Sus scrofa	China	2017
MN326246.1	Porcine parvovirus 7	Sus scrofa	China	1999
MN326247.1	Porcine parvovirus 7	Sus scrofa	China	2017
MN326248.1	Porcine parvovirus 7	Sus scrofa	China	2011
MN326249.1	Porcine parvovirus 7	Sus scrofa	China	2011
MN326250.1	Porcine parvovirus 7	Sus scrofa	China	2011
MN326251.1	Porcine parvovirus 7	Sus scrofa	China	1998
MN326252.1	Porcine parvovirus 7	Sus scrofa	China	1999
MN326253.1	Porcine parvovirus 7	Sus scrofa	China	1998
MN326254.1	Porcine parvovirus 7	Sus scrofa	China	2014
MN326255.1	Porcine parvovirus 7	Sus scrofa	China	2015
MN326256.1	Porcine parvovirus 7	Sus scrofa	China	2011
MN326257.1	Porcine parvovirus 7	Sus scrofa	China	2017
MN326258.1	Porcine parvovirus 7	Sus scrofa	China	2017
MN326259.1	Porcine parvovirus 7	Sus scrofa	China	2011
MN326260.1	Porcine parvovirus 7	Sus scrofa	China	2017
MN326261.1	Porcine parvovirus 7	Sus scrofa	China	2017
MN326262.1	Porcine parvovirus 7	Sus scrofa	China	1997
MN326263.1	Porcine parvovirus 7	Sus scrofa	China	2017
MN326264.1	Porcine parvovirus 7	Sus scrofa	China	2017
MN326265.1	Porcine parvovirus 7	Sus scrofa	China	2017
MN326266.1	Porcine parvovirus 7	Sus scrofa	China	2011
MN326267.1	Porcine parvovirus 7	Sus scrofa	China	2011
MN326268.1	Porcine parvovirus 7	Sus scrofa	China	2011
MN326269.1	Porcine parvovirus 7	Sus scrofa	China	2011
MN326270.1	Porcine parvovirus 7	Sus scrofa	China	2011
MN326271.1	Porcine parvovirus 7	Sus scrofa	China	1999
MN326272.1	Porcine parvovirus 7	Sus scrofa	China	1998
MN326273.1	Porcine parvovirus 7	Sus scrofa	China	1998
MN326274.1	Porcine parvovirus 7	Sus scrofa	China	1998
MN326275.1	Porcine parvovirus 7	Sus scrofa	China	1998
MN326276.1	Porcine parvovirus 7	Sus scrofa	China	2017
MN326277.1	Porcine parvovirus 7	Sus scrofa	China	1998
MN326278.1	Porcine parvovirus 7	Sus scrofa	China	2014
MN326279.1	Porcine parvovirus 7	Sus scrofa	China	1999
MN326280.1	Porcine parvovirus 7	Sus scrofa	China	1998
MN326281.1	Porcine parvovirus 7	Sus scrofa	China	2017
MN326282.1	Porcine parvovirus 7	Sus scrofa	China	2017
MN326283.1	Porcine parvovirus 7	Sus scrofa	China	1999
MN326284.1	Porcine parvovirus 7	Sus scrofa	China	2015
MN326285.1	Porcine parvovirus 7	Sus scrofa	China	2015
MN326286.1	Porcine parvovirus 7	Sus scrofa	China	1999
MN326287.1	Porcine parvovirus 7	Sus scrofa	China	1999
MN326288.1	Porcine parvovirus 7	Sus scrofa	China	1999
MN326289.1	Porcine parvovirus 7	Sus scrofa	China	2019
MN326290.1	Porcine parvovirus 7	Sus scrofa	China	2014
MN326291.1	Porcine parvovirus 7	Sus scrofa	China	2017
MN326292.1	Porcine parvovirus 7	Sus scrofa	China	1998
MN326293.1	Porcine parvovirus 7	Sus scrofa	China	2017
MN396757.1	Feline chaphamaparvovirus	feline	Canada	2018
MN515032.1	Porcine parvovirus 7	Sus scrofa	Brazil	2016
MN794869.1	Carnivore chapparvovirus 1	feline	USA	2019
MN928790.1	Chapparvovirus sp.	canine	China	2018
MN928791.1	Chapparvovirus sp.	canine	China	2019
MT093738.1	Mouse kidney parvovirus	Mus musculus	USA	2018
MT123283.1	Chapparvovirus sp.	canine	China	2018
MT123284.1	Chapparvovirus sp.	canine	China	2019
MT123285.1	Chapparvovirus sp.	canine	China	2019
MT123286.1	Chapparvovirus sp.	canine	China	2019
MT123287.1	Chapparvovirus sp.	canine	China	2019
MT138270.1	Parvoviridae sp.	Psittacidae		2018
MT247744.1	Pacific black duck chaphamaparvovirus	Anas superciliosa	Australia	2018
MT247763.1	Chestnut teal chaphamaparvovirus	Anas castanea	Australia	2018
MT247818.1	Wood duck chaphamaparvovirus	Australia	Chenonetta jubata	2018
MT247822.1	Wood duck chaphamaparvovirus	Australia	Chenonetta jubata	2018
MT457858.1	Avian chapparvovirus		Australia	2013
MT708230.1	Feline chaphamaparvovirus	feline	China	2019
MT708231.1	Feline chaphamaparvovirus	feline	China	2019
MT710947.1	Carnivore chaphamaparvovirus 1	canine	Italy	2019
MT710948.1	Carnivore chaphamaparvovirus 1	canine	Italy	2019
MT734803.1	Bat chaphamaparvovirus	bat	USA	2020
MT747168.1	Porcine parvovirus 7	Sus scrofa	Colombia	2015
MT758695.1	Porcine parvovirus 7	Sus scrofa	Colombia	2019
MT758696.1	Porcine parvovirus 7	Sus scrofa	Colombia	2015
MT758697.1	Porcine parvovirus 7	Sus scrofa	Colombia	2015
MW046349.1	Pavo cristatus parvoviridae sp.	Pavo cristatus		2018
MW046569.1	Ara ararauna Chaphamaparvovirus	Ara ararauna		2018
MW046575.1	Cygnus atratus Chaphamaparvovirus	Cygnus atratus		2018
MW046636.1	Grus japonensis Chaphamaparvovirus	Grus japonensis	China	2018
MW051670.1	Porcine parvovirus 7	Sus scrofa	USA	2019
MW051671.1	Porcine parvovirus 7	Sus scrofa	USA	2018
MW306774.1	Duck-associated chapparvovirus 2	Canada	Anas rubripes	2015
MW306775.1	Duck-associated chapparvovirus 2	Canada	Anas rubripes	2015
MW306776.1	Duck-associated chapparvovirus 2	Canada	Anas rubripes	2015
MW306777.1	Duck-associated chapparvovirus 2	Canada	Anas rubripes	2015
MW306778.1	Duck-associated chapparvovirus 2	Canada	Anas rubripes	2015
MW306779.1	Galliform chaphamaparvovirus 3	Larus delawarensis	Canada	2015
MW306791.1	Duck-associated chapparvovirus 2	Canada	Anas rubripes	2015
MW306794.1	Duck-associated chapparvovirus	Canada	Anas rubripes	2015
MW404251.1	Feline chaphamaparvovirus	feline	Italy	2019
MW404252.1	Feline chaphamaparvovirus	feline	Italy	2019
MW404253.1	Feline chaphamaparvovirus	feline	Italy	2019
MW404254.1	Feline chaphamaparvovirus	feline	Italy	2019
MW588074.1	Mute swan feces associated chapparvovirus 6	Mute swan	United Kingdom	2016
MW853958.1	Porcine parvovirus 7	Sus scrofa	China	2017-2018
MW853959.1	Porcine parvovirus 7	/Sus scrofa	China	2017-2018
MW853960.1	Porcine parvovirus 7	Sus scrofa	China	2017-2018
MW853961.1	Porcine parvovirus 7	/Sus scrofa	China	2017-2018
MW853962.1	Porcine parvovirus 7	/Sus scrofa	China	2017-2018
MZ031965.1	Feline chaphamaparvovirus	feline	China	2020
MZ031966.1	Feline chaphamaparvovirus	feline	China	2020
MZ364297.1	Psittacine parvovirus 1		Australia	2020
MZ577041.1	Porcine parvovirus 7	Sus scrofa	China	2017
MZ577042.1	Porcine parvovirus 7	Sus scrofa	China	2017
MZ577043.1	Porcine parvovirus 7	Sus scrofa	China	2018
MZ577044.1	Porcine parvovirus 7	Sus scrofa	China	2018
MZ577045.1	Porcine parvovirus 7	Sus scrofa	China	2019
MZ803107.1	Porcine parvovirus 7	Sus scrofa	China	2017
MZ846209.1	Porcine parvovirus 7	Sus scrofa	China	2017
MZ846210.1	Porcine parvovirus 7	Sus scrofa	China	2017
MZ846211.1	Porcine parvovirus 7	Sus scrofa	China	2017
MZ846212.1	Porcine parvovirus 7	Sus scrofa	China	2017
MZ846213.1	Porcine parvovirus 7	Sus scrofa	China	2017
NC_040843.1	Mouse kidney parvovirus	Mus musculus	Australia	2016
NC_055465.1	Rat parvovirus 2	wild rat	China	2014
OK334623.1	Myna chaphamaparvovirus	Acridotheres tristis	Australia	2019
OK546100.1	Carnivore chaphamaparvovirus 1	canine	Canada	2016
OK546101.1	Carnivore chaphamaparvovirus 1	canine	Canada	2009
OK546102.1	Carnivore chaphamaparvovirus 1	canine	Canada	2011
OL762454.1	Psittacine chaphamaparvovirus 2	Ninox boobook	Australia	2019
OM451162.1	Hedgehog chapparvovirus 6	amur hedgehog	China	2020
OM469025.1	Chaphamaparvovirus sp	Gallus gallus	Switzerland	2019
OM469026.1	Chaphamaparvovirus sp	Gallus gallus	Switzerland	2019
OM469027.1	Chaphamaparvovirus sp	Gallus gallus	Switzerland	2019
OM469028.1	Chaphamaparvovirus sp	Gallus gallus	Switzerland	2019
OM469029.1	Chaphamaparvovirus sp	Gallus gallus	Switzerland	2019
OM469030.1	Chaphamaparvovirus sp	Gallus gallus	Netherlands	2019
OM469031.1	Chaphamaparvovirus sp	Gallus gallus	Switzerland	2019
OM469032.1	Chaphamaparvovirus sp	Gallus gallus	Switzerland	2019
OM469033.1	Chaphamaparvovirus sp	Gallus gallus	Switzerland	2019
OM469034.1	Chaphamaparvovirus sp	Gallus gallus	Switzerland	2019
OM469035.1	Chaphamaparvovirus sp	Gallus gallus	Switzerland	2019
OM469036.1	Chaphamaparvovirus sp	Gallus gallus	Switzerland	2019
OM469037.1	Chaphamaparvovirus sp	Gallus gallus	Switzerland	2019
OM469038.1	Chaphamaparvovirus sp	Gallus gallus	Switzerland	2019
OM469039.1	Chaphamaparvovirus sp	Gallus gallus	Switzerland	2019
OM469040.1	Chaphamaparvovirus sp	Gallus gallus	Switzerland	2019
OM469041.1	Chaphamaparvovirus sp	Gallus gallus	Switzerland	2019
OM469042.1	Chaphamaparvovirus sp	Gallus gallus	Switzerland	2019
OM469043.1	Chaphamaparvovirus sp	Gallus gallus	Switzerland	2019
OM469044.1	Chaphamaparvovirus sp	Gallus gallus	Switzerland	2019
OM469045.1	Chaphamaparvovirus sp	Gallus gallus	Switzerland	2019
OM469046.1	Chaphamaparvovirus sp	Gallus gallus	Switzerland	2019
OM469047.1	Chaphamaparvovirus sp	Gallus gallus	Switzerland	2019
OM469048.1	Chaphamaparvovirus sp	Gallus gallus	Switzerland	2019
OM469049.1	Chaphamaparvovirus sp	Gallus gallus	Switzerland	2019
OM469050.1	Chaphamaparvovirus sp	Gallus gallus	Switzerland	2019
OM469051.1	Chaphamaparvovirus sp	Gallus gallus	Switzerland	2019
OM469052.1	Chaphamaparvovirus sp	Gallus gallus	Switzerland	2019
OM469053.1	Chaphamaparvovirus sp	Gallus gallus	Switzerland	2019
OM469054.1	Chaphamaparvovirus sp	Gallus gallus	Switzerland	2019
OM469055.1	Chaphamaparvovirus sp	Gallus gallus	Switzerland	2019
OM469056.1	Chaphamaparvovirus sp	Gallus gallus	Switzerland	2019
OM469057.1	Chaphamaparvovirus sp	Gallus gallus	Switzerland	2019
OM469058.1	Chaphamaparvovirus sp	Gallus gallus	Switzerland	2019
OM469059.1	Chaphamaparvovirus sp	Gallus gallus	Switzerland	2019
OM469060.1	Chaphamaparvovirus sp	Gallus gallus	Switzerland	2019
OM469061.1	Chaphamaparvovirus sp	Gallus gallus	Switzerland	2019
OM469062.1	Chaphamaparvovirus sp	Gallus gallus	Switzerland	2019
OM469063.1	Chaphamaparvovirus sp	Gallus gallus	Switzerland	2019
OM469064.1	Chaphamaparvovirus sp	Gallus gallus	Switzerland	2019
OM469065.1	Chaphamaparvovirus sp	Gallus gallus	Switzerland	2019
OM469066.1	Chaphamaparvovirus sp	Gallus gallus	Switzerland	2019
OM469067.1	Chaphamaparvovirus sp	Gallus gallus	Switzerland	2019
OM469068.1	Chaphamaparvovirus sp	Gallus gallus	Switzerland	2019
OM469069.1	Chaphamaparvovirus sp	Gallus gallus	Switzerland	2019
OM469070.1	Chaphamaparvovirus sp	Gallus gallus	Switzerland	2019
OM469071.1	Chaphamaparvovirus sp	Gallus gallus	Switzerland	2019
OM469072.1	Chaphamaparvovirus sp	Gallus gallus	Switzerland	2019
OM469073.1	Chaphamaparvovirus sp	Gallus gallus	Switzerland	2019
OM469074.1	Chaphamaparvovirus sp	Gallus gallus	Switzerland	2019
OM469075.1	Chaphamaparvovirus sp	Gallus gallus	Switzerland	2019
OM469076.1	Chaphamaparvovirus sp	Gallus gallus	Switzerland	2019
OM469077.1	Chaphamaparvovirus sp	Gallus gallus	Switzerland	2019
OM469078.1	Chaphamaparvovirus sp	Gallus gallus	Switzerland	2019
OM469080.1	Chaphamaparvovirus sp	Gallus gallus	Switzerland	2019
OM469081.1	Chaphamaparvovirus sp	Gallus gallus	Switzerland	2019
OM469082.1	Chaphamaparvovirus sp	Gallus gallus	Switzerland	2019
OM469083.1	Chaphamaparvovirus sp	Gallus gallus	Switzerland	2019
OM469084.1	Chaphamaparvovirus sp	Gallus gallus	Switzerland	2019
OM469085.1	Chaphamaparvovirus sp	Gallus gallus	Switzerland	2019
OM469086.1	Chaphamaparvovirus sp	Gallus gallus	Switzerland	2019
OM469087.1	Chaphamaparvovirus sp	Gallus gallus	Switzerland	2019
OM469088.1	Chaphamaparvovirus sp	Gallus gallus	Switzerland	2019
OM469089.1	Chaphamaparvovirus sp	Gallus gallus	Switzerland	2019
OM469090.1	Chaphamaparvovirus sp	Gallus gallus	Switzerland	2019
OM469091.1	Chaphamaparvovirus sp	Gallus gallus	Switzerland	2019
OM469092.1	Chaphamaparvovirus sp	Gallus gallus	Switzerland	2019
OM469093.1	Chaphamaparvovirus sp	Gallus gallus	Switzerland	2019
OM469094.1	Chaphamaparvovirus sp	Gallus gallus	Switzerland	2019
OM469095.1	Chaphamaparvovirus sp	Gallus gallus	Switzerland	2019
OM469096.1	Chaphamaparvovirus sp	Gallus gallus	Switzerland	2019
OM469097.1	Chaphamaparvovirus sp	Gallus gallus	Switzerland	2019
OM469098.1	Chaphamaparvovirus sp	Gallus gallus	Switzerland	2019
OM469100.1	Chaphamaparvovirus sp	Gallus gallus	Switzerland	2019
OM469101.1	Chaphamaparvovirus sp	Gallus gallus	Switzerland	2019
OM469102.1	Chaphamaparvovirus sp	Gallus gallus	Switzerland	2019
OM469103.1	Chaphamaparvovirus sp	Gallus gallus	Switzerland	2019
OM469104.1	Chaphamaparvovirus sp	Gallus gallus	Switzerland	2019
OM469105.1	Chaphamaparvovirus sp	Gallus gallus	Switzerland	2019
OM469106.1	Chaphamaparvovirus sp	Gallus gallus	Switzerland	2019
OM469107.1	Chaphamaparvovirus sp	Gallus gallus	Switzerland	2019
OM469108.1	Chaphamaparvovirus sp	Gallus gallus	Switzerland	2019
OM469109.1	Chaphamaparvovirus sp	Gallus gallus	Switzerland	2019
OM469110.1	Chaphamaparvovirus sp	Gallus gallus	Switzerland	2019
OM469111.1	Chaphamaparvovirus sp	Gallus gallus	Switzerland	2019
OM469112.1	Chaphamaparvovirus sp	Gallus gallus	Switzerland	2019
OM469113.1	Chaphamaparvovirus sp	Gallus gallus	Switzerland	2019
OM469114.1	Chaphamaparvovirus sp	Gallus gallus	Switzerland	2019
OM469115.1	Chaphamaparvovirus sp	Gallus gallus	Switzerland	2019
OM469116.1	Chaphamaparvovirus sp	Gallus gallus	Switzerland	2019
OM469117.1	Chaphamaparvovirus sp	Gallus gallus	Switzerland	2019
OM469118.1	Chaphamaparvovirus sp	Gallus gallus	Switzerland	2019
OM469119.1	Chaphamaparvovirus sp	Gallus gallus	Switzerland	2019
OM469120.1	Chaphamaparvovirus sp	Gallus gallus	Switzerland	2019
OM469121.1	Chaphamaparvovirus sp	Gallus gallus	Switzerland	2019
OM480517.1	Bamboo rat chapparvovirus	Hoary bamboo rat	China	2020
OM640108.1	Carnivore chaphamaparvovirus 1	canine	Canada	2014
OM640109.1	Carnivore chaphamaparvovirus 1	canine	Canada	2014
OM920501.1	Galliform chaphamaparvovirus 4	Gallus gallus	Australia	2021
OM920505.1	Galliform chaphamaparvovirus 8	Gallus gallus	Australia	2021
OM920509.1	Galliform chaphamaparvovirus 3	Gallus gallus	Australia	2021
OM920514.1	Galliform chaphamaparvovirus 16	Gallus gallus	Australia	2021
ON024116.1	Pangolin chaphamaparvovirus	pangolin	Chian	2018
ON024117.1	Pangolin chaphamaparvovirus	pangolin	Chian	2018
ON462331.1	Porcine parvovirus 7	Sus scrofa	China	2021
ON462332.1	Porcine parvovirus 7	Sus scrofa	China	2021
ON462333.1	Porcine parvovirus 7	Sus scrofa	China	2021
ON462334.1	Porcine parvovirus 7	Sus scrofa	China	2021
ON462335.1	Porcine parvovirus 7	Sus scrofa	China	2021
ON462336.1	Porcine parvovirus 7	Sus scrofa	China	2021
ON462337.1	Porcine parvovirus 7	Sus scrofa	China	2021
ON872777.1	Vulpes vulpes chaphamaparvovirus	Vulpes vulpes	China	2014
ON872778.1	Vulpes vulpes chaphamaparvovirus	Vulpes vulpes	Chian	2014
OP264970.1	Chaphamaparvovirus sp	Gallus gallus	Netherlands	2019
OP264971.1	Chaphamaparvovirus sp	Gallus gallus	Netherlands	2019
OP264972.1	Chaphamaparvovirus sp	Gallus gallus	Netherlands	2019
OP264973.1	Chaphamaparvovirus sp	Gallus gallus	Netherlands	2019
OP264974.1	Chaphamaparvovirus sp	Gallus gallus	Netherlands	2019
OP264975.1	Chaphamaparvovirus sp	Gallus gallus	Netherlands	2019
OP264976.1	Chaphamaparvovirus sp	Gallus gallus	Netherlands	2019
OP264977.1	Chaphamaparvovirus sp	Gallus gallus	Netherlands	2019
OP264978.1	Chaphamaparvovirus sp	Gallus gallus	Netherlands	2019
OP264979.1	Chaphamaparvovirus sp	Gallus gallus	Netherlands	2019
OP264980.1	Chaphamaparvovirus sp	Gallus gallus	Netherlands	2019
OP264981.1	Chaphamaparvovirus sp	Gallus gallus	Netherlands	2019
OP264982.1	Chaphamaparvovirus sp	Gallus gallus	Netherlands	2019
OP264983.1	Chaphamaparvovirus sp	Gallus gallus	Netherlands	2019
OP264984.1	Chaphamaparvovirus sp	Gallus gallus	Netherlands	2019
OP264985.1	Chaphamaparvovirus sp	Gallus gallus	Netherlands	2019
OP264986.1	Chaphamaparvovirus sp	Gallus gallus	Netherlands	2019
OP264987.1	Chaphamaparvovirus sp	Gallus gallus	Netherlands	2019
OP264988.1	Chaphamaparvovirus sp	Gallus gallus	Netherlands	2019
OP264989.1	Chaphamaparvovirus sp	Gallus gallus	Netherlands	2019
OP264990.1	Chaphamaparvovirus sp	Gallus gallus	Netherlands	2019
OP264991.1	Chaphamaparvovirus sp	Gallus gallus	Netherlands	2019
OP264992.1	Chaphamaparvovirus sp	Gallus gallus	Netherlands	2019
OP264993.1	Chaphamaparvovirus sp	Gallus gallus	Netherlands	2019
OP264994.1	Chaphamaparvovirus sp	Gallus gallus	Netherlands	2019
OP264995.1	Chaphamaparvovirus sp	Gallus gallus	Netherlands	2019
OP264996.1	Chaphamaparvovirus sp	Gallus gallus	Netherlands	2019
OP264997.1	Chaphamaparvovirus sp	Gallus gallus	Netherlands	2019
OP264998.1	Chaphamaparvovirus sp	Gallus gallus	Netherlands	2019
OP264999.1	Chaphamaparvovirus sp	Gallus gallus	Netherlands	2019
OP265000.1	Chaphamaparvovirus sp	Gallus gallus	Netherlands	2019
OP265001.1	Chaphamaparvovirus sp	Gallus gallus	Netherlands	2019
OP265002.1	Chaphamaparvovirus sp	Gallus gallus	Netherlands	2019
OP265003.1	Chaphamaparvovirus sp	Gallus gallus	Netherlands	2019
OP499830.1	Feline chaphamaparvovirus	feline	China	2022
OP499831.1	Feline chaphamaparvovirus	feline	China	2022
OP499832.1	Feline chaphamaparvovirus	feline	China	2022
OP499833.1	Feline chaphamaparvovirus	feline	China	2022
MN939556.1	Chapparvovirus sp.	Human	Brazil	2014
OQ162042.1	Feline chaphamaparvovirus	Canine	China	2020
OQ162043.1	Feline chaphamaparvovirus	Canine	China	2020
