# Supplementary material for: Phylogenetic Analysis and Codon Usage Bias Reveal the Base of Feline and Canine Chaphamaparvovirus for Cross-Species Transmission
Source: Animals (Basel). 2023 Aug 14;13(16):2617. doi: 10.3390/ani13162617 (PMC10451695; doi:10.3390/ani13162617)
Supplement: Supplementary file 1 [file animals-13-02617-s001.zip › Supplementary Table 2-1.xls]

## Sheet: Table
		Similarity
		Within FeChPV	Within CaChPV	Between FeChPV and CaChpV
NS	Nucleotide	97.3%-99.9%	94.0%-99.9%	73.6%-75.2%
	Amino acid	95.3%-100%	96.1%-99.7%	64.0%-67.0%
VP	Nucleotide	97.8%-100%	98.2%-99.9%	72.0%-73.4%
	Amino acid	95.9%-100%	97.6%-99.8%	67.6%-69.7%
Genome	Nucleotide	97.7%-100%	93.3%-99.9%	69.3%-74.1%
		Genetic distance
		Within FeChPV	Within CaChPV	Between FeChPV and CaChpV
NS	Nucleotide	0.000506-0.027314	0.001004-0.060241	0.248482-0.264170
	Amino acid	0.00000-0.048632	0.001508-0.040724	0.329787-0.361702
VP	Nucleotide	0.00000-0.022266	0.00066-0.079208	0.266030-0.279673
	Amino acid	0.00000-0.045276	0.001984-0.023810	0.303279-0.323770
Genome	Nucleotide	0.000291-0.023242	0.000745-0.066931	0.258008-0.306382

## Sheet: Complete genome
Complete genome
	MH893826.1-Cachavirus-Canine-2017-USA	MK448316.1-Cachavirus-Canine-2018-USA	MT123283.1-Chapparvovirus-Canine-2018-China	MT123284.1-Chapparvovirus-Canine-2019-China	MT123285.1-Chapparvovirus-Canine-2019-China	MT123286.1-Chapparvovirus-Canine-2019-China	MT123287.1-Chapparvovirus-Canine-2019-China	MT710947.1-Carnivore_chaphamaparvovirus_1-Canine-2019-Italy	MT710948.1-Carnivore_chaphamaparvovirus_1-Canine-2019-Italy	OK546102.1-Carnivore_chaphamaparvovirus_1-Canine-2011-Canada	OK546101.1-Carnivore_chaphamaparvovirus_1-Canine-2009-Canada	OK546100.1-Carnivore_chaphamaparvovirus_1-Canine-2016-Canada	OM640108.1-Carnivore_chaphamaparvovirus_1-Canine-2014-Canada	OM640109.1-Carnivore_chaphamaparvovirus_1-Canine-2014-Canada	MN928790.1-Chapparvovirus_sp-Feline-2018-China	MN928791.1-Chapparvovirus_sp-Feline-2019-China	MW404252.1-Feline_chaphamaparvovirus-Feline-2019-Italy	MW404253.1-Feline_chaphamaparvovirus-Feline-2019-Italy	MT708230.1-Feline_chaphamaparvovirus-Feline-2019-China	MT708231.1-Feline_chaphamaparvovirus-Feline-2019-China	MZ031965.1-Feline_chaphamaparvovirus-Feline-2020-China	MZ031966.1-Feline_chaphamaparvovirus-Feline-2020-China	OP499830.1-Feline_chaphamaparvovirus-Feline-2022-China	OP499831.1-Feline_chaphamaparvovirus-Feline-2022-China	OP499832.1-Feline_chaphamaparvovirus-Feline-2022-China	OP499833.1-Feline_chaphamaparvovirus-Feline-2022-China	OQ162042.1-Feline_chaphamaparvovirus-Canine-2020-China	OQ162043.1-Feline_chaphamaparvovirus-Canine-2020-China	MN396757.1-Feline_chaphamaparvovirus-Feline-2018-Canada	MN794869.1-Carnivore_chapparvovirus_1-Feline-2019-USA
MH893826.1-Cachavirus-Canine-2017-USA		0.000678406	0.00183063	0.00196052	0.0017214	0.00183598	0.0018171	0.00126615	0.00127581	0.00375139	0.00135587	0.00153979	0.00158191	0.00368131	0.00195172	0.00176717	0.00740501	0.00741069	0.00742569	0.007467	0.00718981	0.00720475	0.00743923	0.0074526	0.00745181	0.00742815	0.0070103	0.00701047	0.00697472	0.00700792
MK448316.1-Cachavirus-Canine-2018-USA	0.00194128		0.00186448	0.00188142	0.00158046	0.00181703	0.00174864	0.00132028	0.00134709	0.00373522	0.00120756	0.00140817	0.0014914	0.0036686	0.00184915	0.00172221	0.00739367	0.00740581	0.00740917	0.00745829	0.00718263	0.00719609	0.00742871	0.00743891	0.0074388	0.00741749	0.00704714	0.00703814	0.00695834	0.00704662
MT123283.1-Chapparvovirus-Canine-2018-China	0.0123933	0.0132268		0.00180967	0.00203411	0.0019391	0.00188171	0.00171359	0.00174765	0.00421612	0.00164714	0.0017949	0.00188069	0.00425149	0.00191749	0.00192542	0.00748477	0.00749179	0.00750242	0.00754973	0.00744179	0.00745067	0.00753941	0.00754731	0.00755272	0.00752861	0.00744249	0.00744445	0.00740854	0.00743294
MT123284.1-Chapparvovirus-Canine-2019-China	0.0140457	0.0132268	0.0121179		0.00192369	0.00187676	0.00167288	0.00197719	0.00197345	0.00416231	0.00164079	0.00180751	0.00174531	0.00422655	0.00175885	0.00158809	0.00746158	0.00746615	0.00747459	0.00750524	0.00742373	0.00741834	0.00751054	0.00752404	0.00752837	0.00750241	0.00740459	0.00741187	0.00738086	0.00738964
MT123285.1-Chapparvovirus-Canine-2019-China	0.0107408	0.00936897	0.0159736	0.0143211		0.0017798	0.00169765	0.00173728	0.00174218	0.0040828	0.00147226	0.00171246	0.00171487	0.00416556	0.00178596	0.00173878	0.00750277	0.00749746	0.00750058	0.00755555	0.00743896	0.00746925	0.00752003	0.00752752	0.00752977	0.00750789	0.00744014	0.00745922	0.00742363	0.00744489
MT123286.1-Chapparvovirus-Canine-2019-China	0.0121179	0.0124001	0.0129441	0.0134949	0.0118425		0.0016197	0.00181093	0.0018179	0.00415838	0.00163616	0.00183918	0.00183276	0.00422138	0.00179087	0.00169898	0.00750247	0.00750764	0.00751539	0.00756369	0.007461	0.00747349	0.0075388	0.0075489	0.00754957	0.00752741	0.00742813	0.00744198	0.00741006	0.00743926
MT123287.1-Chapparvovirus-Canine-2019-China	0.0112917	0.0104712	0.0132195	0.0104654	0.0110162	0.00963922		0.00188621	0.00188969	0.00412529	0.00147961	0.00174892	0.00174376	0.00425574	0.00157895	0.00149994	0.00750872	0.00751891	0.00751233	0.00757124	0.00745886	0.00746787	0.00752943	0.00754287	0.00754181	0.00752069	0.00744484	0.00745612	0.00742029	0.00745009
MT710947.1-Carnivore_chaphamaparvovirus_1-Canine-2019-Italy	0.00645802	0.00720676	0.01019	0.0145965	0.0118425	0.0126687	0.0129441		0.000424296	0.00369154	0.00126982	0.00141335	0.00151836	0.00365501	0.00183201	0.00188819	0.00740001	0.00740198	0.00741591	0.00746815	0.0071982	0.00718377	0.00743838	0.00745144	0.00745232	0.00742645	0.00703856	0.00702646	0.00698993	0.00703377
MT710948.1-Carnivore_chaphamaparvovirus_1-Canine-2019-Italy	0.00669975	0.00744786	0.0104654	0.0145965	0.0121179	0.0129441	0.0132195	0.000745156		0.00369676	0.00129391	0.00143318	0.00152747	0.00365405	0.00184178	0.00189145	0.0073991	0.00739911	0.00741767	0.00746432	0.007206	0.00718513	0.00743563	0.00744774	0.00744953	0.00742409	0.00703551	0.00702858	0.00699136	0.00703658
OK546102.1-Carnivore_chaphamaparvovirus_1-Canine-2011-Canada	0.0593487	0.0593799	0.0653038	0.0661556	0.0653038	0.0647359	0.0650199	0.0580357	0.0577731		0.0037712	0.00380803	0.00371635	0.00226701	0.00410856	0.00407927	0.00742929	0.00745817	0.00746002	0.0075188	0.00724276	0.00724851	0.00745239	0.00747712	0.0074829	0.00744966	0.00717686	0.00718483	0.00721484	0.00719998
OK546101.1-Carnivore_chaphamaparvovirus_1-Canine-2009-Canada	0.00688637	0.00565945	0.00969798	0.0102521	0.00858964	0.00997506	0.00858964	0.00649513	0.00673821	0.0591017		0.000963139	0.00114162	0.00368302	0.00145364	0.00161128	0.00744499	0.00744746	0.00745868	0.00750194	0.00724204	0.00724799	0.00748099	0.00749233	0.00749453	0.00747071	0.00707048	0.00706695	0.00703162	0.00707705
OK546100.1-Carnivore_chaphamaparvovirus_1-Canine-2016-Canada	0.00909985	0.00787402	0.0113636	0.0124723	0.0108093	0.0121951	0.0108093	0.00774419	0.00798602	0.0593643	0.00369004		0.00144265	0.00373454	0.00165156	0.0017968	0.00740598	0.00740253	0.00741877	0.00745918	0.00721064	0.00721661	0.00744128	0.00745501	0.0074555	0.00743184	0.00704078	0.00703924	0.00700412	0.00704584
OM640108.1-Carnivore_chaphamaparvovirus_1-Canine-2014-Canada	0.0101911	0.00892174	0.0133185	0.0124861	0.0110988	0.0124861	0.0116537	0.00942675	0.00968153	0.0589009	0.00535168	0.00815494		0.00374106	0.00172256	0.00175904	0.00742225	0.00742321	0.0074327	0.00748425	0.00724061	0.00725187	0.00745737	0.00746938	0.00747666	0.00744766	0.00714185	0.00713121	0.00710328	0.00713159
OM640109.1-Carnivore_chaphamaparvovirus_1-Canine-2014-Canada	0.0573504	0.0576297	0.0652297	0.0669314	0.0649461	0.0657969	0.0663642	0.0566182	0.0563057	0.0215336	0.0574944	0.0582476	0.0585632		0.00417581	0.00414204	0.00736452	0.00741615	0.00740835	0.00746987	0.00719906	0.00723218	0.00739121	0.00741725	0.00742102	0.00738957	0.00707159	0.00709873	0.00711551	0.00710677
MN928790.1-Chapparvovirus_sp-Feline-2018-China	0.012627	0.0118099	0.0129512	0.0107468	0.011849	0.0115734	0.00909341	0.012078	0.0123525	0.0636312	0.0077284	0.00993926	0.0110558	0.0646893		0.00162793	0.00748783	0.00750106	0.00749135	0.00752616	0.00743259	0.00742848	0.00751788	0.00753162	0.00753525	0.00751014	0.00738418	0.00739706	0.00736589	0.00739031
MN928791.1-Chapparvovirus_sp-Feline-2019-China	0.0112545	0.0104367	0.0137779	0.00936897	0.0115734	0.0107468	0.00826674	0.0134505	0.013725	0.0650452	0.00910847	0.0113197	0.011885	0.0658192	0.00905847		0.00743693	0.00744032	0.00741992	0.00750083	0.0073591	0.00739083	0.007442	0.00745144	0.00745411	0.00743193	0.0073565	0.00737321	0.00733775	0.00735448
MW404252.1-Feline_chaphamaparvovirus-Feline-2019-Italy	0.258299	0.258741	0.262667	0.261794	0.261211	0.260629	0.261211	0.258008	0.258591	0.263035	0.258008	0.258375	0.259843	0.261794	0.260047	0.261211		0.0018058	0.0020817	0.00183398	0.00181594	0.00132066	0.00205396	0.00207271	0.00211712	0.00206191	0.00227411	0.00176965	0.00130143	0.00153175
MW404253.1-Feline_chaphamaparvovirus-Feline-2019-Italy	0.259464	0.259907	0.264415	0.263541	0.262959	0.262376	0.263541	0.259755	0.260338	0.263909	0.259755	0.260122	0.261592	0.262085	0.262376	0.262959	0.0122022		0.00204815	0.00215213	0.00177641	0.00176988	0.00200309	0.00201174	0.00203178	0.00198476	0.00231566	0.0019533	0.00171619	0.0018686
MT708230.1-Feline_chaphamaparvovirus-Feline-2019-China	0.258882	0.259324	0.263832	0.262959	0.262376	0.261794	0.262959	0.259755	0.259755	0.262161	0.259173	0.25954	0.261009	0.261211	0.261794	0.261794	0.0165601	0.014817		0.00231703	0.00152263	0.00192124	0.0014559	0.00146701	0.00150093	0.00143828	0.00203524	0.00202256	0.00202852	0.00205316
MT708231.1-Feline_chaphamaparvovirus-Feline-2019-China	0.26325	0.263695	0.267618	0.266744	0.266162	0.265579	0.266744	0.262959	0.263541	0.266822	0.262959	0.263327	0.264509	0.265288	0.265579	0.266162	0.0119117	0.0168507	0.0191749		0.00227991	0.00125931	0.00244819	0.00246926	0.00251319	0.00245623	0.00259498	0.00212901	0.00181241	0.00168196
MZ031965.1-Feline_chaphamaparvovirus-Feline-2020-China	0.266522	0.266938	0.26513	0.264265	0.263112	0.263112	0.264265	0.267876	0.267876	0.270116	0.266793	0.267407	0.26824	0.268418	0.263203	0.263203	0.0127833	0.0116212	0.00842533	0.0183033		0.00194871	0.00139667	0.00139948	0.00144134	0.0013801	0.00193145	0.00187028	0.00194138	0.00207854
MZ031966.1-Feline_chaphamaparvovirus-Feline-2020-China	0.269023	0.269438	0.265786	0.264638	0.264351	0.264064	0.264925	0.268753	0.269293	0.272605	0.268753	0.269366	0.269927	0.270912	0.263865	0.264151	0.0061011	0.0113306	0.0133643	0.00581058	0.0137838		0.00206788	0.00209305	0.0021532	0.00208095	0.00229442	0.00168942	0.00135872	0.00127422
OP499830.1-Feline_chaphamaparvovirus-Feline-2022-China	0.259755	0.260198	0.264706	0.263832	0.26325	0.262667	0.263832	0.260047	0.260629	0.264492	0.260047	0.260414	0.261884	0.262085	0.262667	0.262667	0.015398	0.0142359	0.00755375	0.020337	0.00726322	0.0145264		0.00051491	0.000570401	0.000285873	0.00190134	0.00182426	0.00199499	0.0021498
OP499831.1-Feline_chaphamaparvovirus-Feline-2022-China	0.260047	0.26049	0.264997	0.264123	0.263541	0.262959	0.264123	0.260338	0.26092	0.264783	0.260338	0.260705	0.262176	0.262376	0.262959	0.262959	0.0162696	0.0145264	0.00726322	0.0212086	0.00697269	0.015398	0.000871586		0.000525477	0.000419922	0.00197737	0.0018662	0.0020229	0.00216477
OP499832.1-Feline_chaphamaparvovirus-Feline-2022-China	0.260047	0.26049	0.264997	0.264123	0.263541	0.262959	0.264123	0.260338	0.26092	0.264783	0.260338	0.260705	0.262176	0.262376	0.262959	0.262959	0.0165601	0.014817	0.00755375	0.0214991	0.00726322	0.0156886	0.00116212	0.000871586		0.000509744	0.001989	0.00191047	0.00208028	0.00222426
OP499833.1-Feline_chaphamaparvovirus-Feline-2022-China	0.259464	0.259907	0.264415	0.263541	0.262959	0.262376	0.263541	0.259755	0.260338	0.2642	0.259755	0.260122	0.261592	0.261794	0.262376	0.262376	0.0156886	0.0139454	0.00726322	0.0206275	0.00697269	0.014817	0.000290529	0.000581058	0.000871586		0.00192291	0.00183243	0.0020059	0.0021577
OQ162042.1-Feline_chaphamaparvovirus-Canine-2020-China	0.290315	0.296959	0.274753	0.273625	0.273343	0.273061	0.273907	0.279188	0.280172	0.277016	0.287356	0.287856	0.27713	0.287795	0.271706	0.27311	0.0183033	0.0194654	0.0145264	0.0232423	0.0140541	0.0191169	0.0122022	0.0130738	0.0133643	0.0124927		0.00159517	0.00215978	0.00225503
OQ162043.1-Feline_chaphamaparvovirus-Canine-2020-China	0.291058	0.297695	0.274189	0.273061	0.272779	0.272496	0.273343	0.279188	0.280172	0.276226	0.287606	0.288106	0.27713	0.287293	0.271706	0.272548	0.0101685	0.0142359	0.0145264	0.0156886	0.012973	0.0105008	0.0116212	0.0124927	0.0127833	0.0119117	0.00977517		0.00145765	0.00174269
MN396757.1-Feline_chaphamaparvovirus-Feline-2018-Canada	0.292599	0.306382	0.275524	0.274406	0.274685	0.273846	0.274685	0.280856	0.281832	0.274189	0.289187	0.289683	0.278849	0.285607	0.274171	0.273892	0.00610288	0.0113339	0.0151119	0.0116245	0.0143282	0.0067331	0.0139494	0.0148213	0.0151119	0.01424	0.0185774	0.0087998		0.00184459
MN794869.1-Carnivore_chapparvovirus_1-Feline-2019-USA	0.289318	0.3	0.273009	0.271883	0.271601	0.27132	0.272164	0.277679	0.278411	0.273853	0.285857	0.286356	0.275336	0.285104	0.270535	0.271377	0.00755375	0.0127833	0.015398	0.0101685	0.0154054	0.00565428	0.0156886	0.0165601	0.0168507	0.0159791	0.0195551	0.0114886	0.0145173

## Sheet: NS nucleotide
NS nucleotide
	Feline-chaphamaparvovirus-MN396757.1-Canada-2018-cat	Feline-chaphamaparvovirus-MN794869.1-USA-2019-cat	Feline_chaphamaparvovirus-MW404251.1-Italy-2019-cat	Feline_chaphamaparvovirus-MW404252.1-Italy-2019-cat	Feline_chaphamaparvovirus-MW404253.1-Italy-2019-cat	Feline_chaphamaparvovirus-MT708230.1-China-2019-cat	Feline_chaphamaparvovirus-MT708231.1-China-2019-cat	Feline_chaphamaparvovirus-MZ031965.1-China-2020-cat	Feline_chaphamaparvovirus-MZ031966.1-China-2020-cat	Feline_chaphamaparvovirus-OP499830.1-China-2022-cat	Feline_chaphamaparvovirus-OP499831.1-China-2022-cat	Feline_chaphamaparvovirus-OP499832.1-China-2022-cat	Feline_chaphamaparvovirus-OP499833.1-China-2022-cat	Carnivore_chapparvovirus-MK448316.1-USA-2018-dog	Carnivore_chapparvovirus-MT123283.1-China-2018-dog	Carnivore_chapparvovirus-MT123284.1-China-2019-dog	Carnivore_chapparvovirus-MT123285.1-China-2019-dog	Carnivore_chapparvovirus-MT123286.1-China-2019-dog	Carnivore_chapparvovirus-MT123287.1-China-2019-dog	Carnivore_chapparvovirus-MT710947.1-Italy-2019-dog	Carnivore_chapparvovirus-MT710948.1-Italy-2019-dog	Carnivore_chapparvovirus-MN928790.1-China-2018-cat	Carnivore_chapparvovirus-MN928791.1-China-2019-cat	Carnivore_chapparvovirus-OK546100.1-Canada-2016-dog	Carnivore_chapparvovirus-OK546101.1-Canada-2009-dog	Carnivore_chapparvovirus-OK546102.1-Canada-2011-dog	Carnivore_chapparvovirus-OM640108.1-Canada-2014-dog	Carnivore_chapparvovirus-OM640109.1-Canada-2014-dog	Feline_chaphamaparvovirus-OQ162043.1-2020-dog	Feline_chaphamaparvovirus-OQ162042.1-2020-dog
Feline-chaphamaparvovirus-MN396757.1-Canada-2018-cat		0.00194171	0.00194836	0.00189134	0.00266571	0.00287151	0.00280682	0.00268807	0.00180038	0.00273171	0.00286342	0.00283616	0.00278091	0.00960863	0.00972025	0.00966328	0.00965897	0.00968593	0.00966641	0.00964299	0.00964834	0.00972438	0.00972316	0.0096749	0.00962878	0.00967706	0.00965559	0.00963622	0.00229004	0.00288071
Feline-chaphamaparvovirus-MN794869.1-USA-2019-cat	0.00758725		0.00202999	0.00180339	0.00271184	0.00274531	0.00263273	0.00259435	0.00142553	0.00264576	0.00275808	0.00274493	0.00268714	0.00953769	0.00962711	0.009551	0.00957199	0.00959693	0.00958496	0.00953361	0.00953709	0.00963939	0.00962888	0.00958943	0.00953815	0.00958054	0.00955928	0.00956002	0.00222671	0.00280262
Feline_chaphamaparvovirus-MW404251.1-Italy-2019-cat	0.00708144	0.00859889		0.00179048	0.00272195	0.00302115	0.00289239	0.00280246	0.00196447	0.00289331	0.00297687	0.00296916	0.00292312	0.00962009	0.00974545	0.00969271	0.00968785	0.00970351	0.00969611	0.00967182	0.00967891	0.00975533	0.00974092	0.00965435	0.0096527	0.00966933	0.00968792	0.00956636	0.00240188	0.00305385
Feline_chaphamaparvovirus-MW404252.1-Italy-2019-cat	0.00657562	0.00708144	0.00657562		0.00277203	0.00291695	0.00283807	0.00266048	0.00177288	0.00271283	0.00282403	0.00281224	0.00275833	0.00958326	0.00969517	0.00963713	0.00963882	0.00966028	0.00964227	0.00962062	0.00962628	0.00970036	0.00969691	0.00965482	0.00960538	0.00972138	0.00963161	0.00957634	0.00229443	0.00292489
Feline_chaphamaparvovirus-MW404253.1-Italy-2019-cat	0.0146687	0.0161861	0.0146687	0.0161861		0.00257449	0.00340156	0.00214922	0.00267057	0.0024539	0.00250855	0.00247064	0.00241295	0.00963673	0.00973628	0.00966128	0.00967053	0.00969341	0.00967287	0.00965716	0.00966478	0.00974233	0.00969957	0.00972206	0.00964598	0.00971493	0.00968568	0.00967526	0.00271549	0.00296483
Feline_chaphamaparvovirus-MT708230.1-China-2019-cat	0.016692	0.0156803	0.0177036	0.0171978	0.0131512		0.0034422	0.00176618	0.00273242	0.00142164	0.00131441	0.0012336	0.00134033	0.00946542	0.00956946	0.00950694	0.00949397	0.00953318	0.00952614	0.0094928	0.00950264	0.0095881	0.00955113	0.00953389	0.00947199	0.0094696	0.00952231	0.0095148	0.00259753	0.00246338
Feline_chaphamaparvovirus-MT708231.1-China-2019-cat	0.016692	0.0141629	0.0177036	0.0161861	0.024785	0.0252908		0.00333886	0.00217845	0.00334804	0.00344723	0.00343207	0.00338033	0.00963049	0.00973838	0.00969196	0.00969347	0.00971695	0.00968563	0.0096568	0.00966057	0.0097596	0.00976307	0.00969952	0.00965199	0.00968904	0.00966611	0.00964719	0.00307457	0.00351222
Feline_chaphamaparvovirus-MZ031965.1-China-2020-cat	0.0136571	0.0136571	0.0146687	0.0141629	0.0091047	0.0060698	0.0232676		0.00257136	0.00179978	0.00170784	0.00163921	0.00173028	0.00955311	0.00965054	0.00958512	0.00958645	0.00961121	0.00959095	0.00957736	0.00958354	0.00965866	0.00963056	0.00960829	0.00955059	0.00960452	0.00960247	0.00957492	0.00258896	0.00259477
Feline_chaphamaparvovirus-MZ031966.1-China-2020-cat	0.00657562	0.00404654	0.00758725	0.0060698	0.0151745	0.0151745	0.0101163	0.0131512		0.00264405	0.0027464	0.00273126	0.00268827	0.00953375	0.00964428	0.00957993	0.00958173	0.00960226	0.0095879	0.00955983	0.00956409	0.0096476	0.009643	0.00959809	0.00954863	0.0096209	0.00957152	0.00956262	0.00218005	0.00281111
Feline_chaphamaparvovirus-OP499830.1-China-2022-cat	0.0146687	0.0146687	0.0156803	0.0151745	0.0121396	0.00404654	0.0242792	0.0060698	0.0141629		0.000850148	0.00071299	0.000502801	0.0095496	0.00965093	0.00958001	0.00958546	0.00961615	0.00960164	0.00957161	0.00958194	0.00966916	0.00962507	0.00961514	0.00955711	0.00961276	0.0095901	0.00961726	0.0024096	0.00225516
Feline_chaphamaparvovirus-OP499831.1-China-2022-cat	0.0161861	0.0161861	0.0171978	0.016692	0.0126454	0.00354072	0.0257967	0.00556399	0.0156803	0.00151745		0.000491893	0.000718307	0.00949926	0.00960504	0.00953766	0.00952844	0.00956308	0.009546	0.00952168	0.00953367	0.0096195	0.00957747	0.00956928	0.00950596	0.0095657	0.00954838	0.00957453	0.0025441	0.00238943
Feline_chaphamaparvovirus-OP499832.1-China-2022-cat	0.0156803	0.0156803	0.016692	0.0161861	0.0121396	0.0030349	0.0252908	0.00505817	0.0151745	0.00101163	0.000505817		0.000521157	0.00951445	0.00962277	0.00955707	0.00954189	0.00958141	0.00956603	0.00953811	0.00954759	0.00963765	0.00959809	0.00958496	0.00952305	0.00957679	0.00956453	0.00958523	0.0025225	0.00235201
Feline_chaphamaparvovirus-OP499833.1-China-2022-cat	0.0151745	0.0151745	0.0161861	0.0156803	0.0116338	0.00354072	0.024785	0.00556399	0.0146687	0.000505817	0.00101163	0.000505817		0.00952365	0.00963298	0.00956595	0.00955825	0.0095908	0.00957798	0.00955039	0.00956041	0.00964909	0.00960448	0.00959705	0.0095351	0.00958863	0.00957149	0.00959672	0.00246953	0.00231145
Carnivore_chapparvovirus-MK448316.1-USA-2018-dog	0.25	0.25	0.249494	0.25	0.250506	0.248482	0.259109	0.250506	0.251518	0.248988	0.249494	0.248988	0.248482		0.00270111	0.00285298	0.00236757	0.00262966	0.00258347	0.00186126	0.00201915	0.00240979	0.00248654	0.00219398	0.00198213	0.00511795	0.00239676	0.00493441	0.0096498	0.00962833
Carnivore_chapparvovirus-MT123283.1-China-2018-dog	0.253543	0.254527	0.254049	0.254555	0.256073	0.254049	0.263664	0.256073	0.256073	0.254555	0.255061	0.254555	0.254049	0.0145582		0.00190191	0.00270465	0.00243401	0.00239922	0.0025185	0.00259	0.00198034	0.00227628	0.00227934	0.00206738	0.00518636	0.00258281	0.00513181	0.00975011	0.00971793
Carnivore_chapparvovirus-MT123284.1-China-2019-dog	0.254049	0.25503	0.254555	0.255061	0.256579	0.254555	0.26417	0.256579	0.256579	0.255061	0.255567	0.255061	0.254555	0.0170683	0.00753012		0.00288624	0.00260922	0.00245608	0.00271377	0.00275998	0.00227064	0.00244484	0.00248562	0.00230399	0.00525504	0.00273504	0.00516718	0.00970285	0.00968353
Carnivore_chapparvovirus-MT123285.1-China-2019-dog	0.25253	0.252515	0.252024	0.25253	0.254049	0.252024	0.26164	0.254049	0.254049	0.25253	0.253036	0.25253	0.252024	0.0110442	0.0155622	0.0180723		0.00244506	0.00260391	0.00240927	0.00251917	0.00230959	0.00254826	0.00229987	0.00211027	0.00523039	0.00258259	0.00507949	0.00969588	0.0096551
Carnivore_chapparvovirus-MT123286.1-China-2019-dog	0.25253	0.253521	0.253036	0.253543	0.255061	0.253036	0.262652	0.255061	0.255061	0.253543	0.254049	0.253543	0.253036	0.0130522	0.0115462	0.0140562	0.0120482		0.00217775	0.00265448	0.0027511	0.00216876	0.00211604	0.00235299	0.0022054	0.00501963	0.00263619	0.00501637	0.00972547	0.00970169
Carnivore_chapparvovirus-MT123287.1-China-2019-dog	0.254049	0.25503	0.254555	0.255061	0.256579	0.254555	0.26417	0.256579	0.256579	0.255061	0.255567	0.255061	0.254555	0.0130522	0.0115462	0.0130522	0.0140562	0.00903614		0.00264966	0.00273071	0.00216259	0.00207645	0.00237129	0.00221533	0.00523401	0.00266871	0.00515993	0.00970913	0.0096933
Carnivore_chapparvovirus-MT710947.1-Italy-2019-dog	0.249494	0.249497	0.248988	0.249494	0.251012	0.248988	0.258603	0.252024	0.251012	0.249494	0.25	0.249494	0.248988	0.00803213	0.0125502	0.0150602	0.0110442	0.0140562	0.0140562		0.000708374	0.00222162	0.00250438	0.00188908	0.00173981	0.00507022	0.0022976	0.00495836	0.00968003	0.00964744
Carnivore_chapparvovirus-MT710948.1-Italy-2019-dog	0.25	0.25	0.249494	0.25	0.251518	0.249494	0.259109	0.25253	0.251518	0.25	0.250506	0.25	0.249494	0.00903614	0.0135542	0.0155622	0.0120482	0.0150602	0.0150602	0.00100402		0.00232387	0.00261768	0.00202794	0.00189248	0.00506851	0.00241035	0.00496753	0.00968238	0.00965025
Carnivore_chapparvovirus-MN928790.1-China-2018-cat	0.251518	0.251509	0.251012	0.251518	0.253036	0.251012	0.260628	0.253036	0.253036	0.251518	0.252024	0.251518	0.251012	0.0115462	0.00803213	0.0105422	0.0115462	0.00953815	0.00953815	0.00953815	0.0105422		0.00182416	0.00188904	0.00164678	0.005076	0.00221799	0.0049749	0.00974247	0.00970345
Carnivore_chapparvovirus-MN928791.1-China-2019-cat	0.25253	0.253521	0.253036	0.253543	0.255061	0.252024	0.262652	0.254049	0.255061	0.25253	0.253036	0.25253	0.252024	0.0115462	0.0100402	0.0125502	0.0125502	0.00853414	0.00853414	0.0125502	0.0135542	0.00702811		0.00226205	0.00205819	0.00520092	0.00257261	0.00510957	0.00975874	0.00972719
Carnivore_chapparvovirus-OK546100.1-Canada-2016-dog	0.251012	0.251006	0.249494	0.251012	0.25253	0.250506	0.260121	0.25253	0.25253	0.251012	0.251518	0.251012	0.250506	0.0100402	0.0105422	0.0130522	0.0110442	0.0120482	0.0120482	0.00702811	0.00803213	0.00753012	0.0105422		0.00137423	0.00506848	0.00221948	0.00502445	0.00971921	0.00969378
Carnivore_chapparvovirus-OK546101.1-Canada-2009-dog	0.249494	0.249497	0.248988	0.249494	0.251012	0.248988	0.258603	0.251012	0.251012	0.249494	0.25	0.249494	0.248988	0.00803213	0.00853414	0.0110442	0.00903614	0.0100402	0.0100402	0.0060241	0.00702811	0.00552209	0.00853414	0.00401606		0.00510503	0.0018053	0.00501494	0.00965985	0.00963247
Carnivore_chapparvovirus-OK546102.1-Canada-2011-dog	0.254555	0.256036	0.255061	0.257591	0.256073	0.253036	0.26417	0.256073	0.257591	0.255567	0.256073	0.255567	0.255061	0.0552209	0.0592369	0.060241	0.0572289	0.0567269	0.059739	0.0537149	0.0537149	0.0557229	0.0582329	0.0537149	0.0542169		0.00499314	0.00320958	0.00970269	0.00971323
Carnivore_chapparvovirus-OM640108.1-Canada-2014-dog	0.251518	0.251509	0.251012	0.251518	0.253036	0.251012	0.260121	0.253036	0.253036	0.251518	0.252024	0.251518	0.251012	0.0115462	0.0130522	0.0155622	0.0130522	0.0135542	0.0145582	0.0105422	0.0115462	0.0100402	0.0130522	0.00953815	0.0065261	0.0537149		0.00489228	0.00968642	0.00965138
Carnivore_chapparvovirus-OM640109.1-Canada-2014-dog	0.250506	0.252012	0.252024	0.253543	0.252024	0.25	0.260121	0.252024	0.253543	0.250506	0.251012	0.250506	0.25	0.0522088	0.0572289	0.0582329	0.0532129	0.0557229	0.0577309	0.0517068	0.0517068	0.0537149	0.0562249	0.0527108	0.0522088	0.0215863	0.0517068		0.00965665	0.00969786
Feline_chaphamaparvovirus-OQ162043.1-2020-dog	0.00961052	0.0101163	0.0106222	0.0101163	0.0151745	0.0141629	0.019221	0.0131512	0.0091047	0.0121396	0.0136571	0.0131512	0.0126454	0.251518	0.256073	0.256579	0.254049	0.255061	0.256579	0.251012	0.251518	0.252024	0.255061	0.25253	0.251012	0.257085	0.253036	0.253036		0.00194839
Feline_chaphamaparvovirus-OQ162042.1-2020-dog	0.0177036	0.0177036	0.0187152	0.0182094	0.0182094	0.0121396	0.0273141	0.0131512	0.0171978	0.0101163	0.0116338	0.011128	0.0106222	0.251012	0.256579	0.257085	0.254555	0.255567	0.257085	0.251518	0.252024	0.25253	0.255567	0.253036	0.251518	0.258097	0.253543	0.253036	0.00809307

## Sheet: NS amino acid
NS amino acid
	Feline-chaphamaparvovirus-MN396757.1-Canada-2018-cat	Feline-chaphamaparvovirus-MN794869.1-USA-2019-cat	Feline_chaphamaparvovirus-MW404251.1-Italy-2019-cat	Feline_chaphamaparvovirus-MW404252.1-Italy-2019-cat	Feline_chaphamaparvovirus-MW404253.1-Italy-2019-cat	Feline_chaphamaparvovirus-MT708230.1-China-2019-cat	Feline_chaphamaparvovirus-MT708231.1-China-2019-cat	Feline_chaphamaparvovirus-MZ031965.1-China-2020-cat	Feline_chaphamaparvovirus-MZ031966.1-China-2020-cat	Feline_chaphamaparvovirus-OP499830.1-China-2022-cat	Feline_chaphamaparvovirus-OP499831.1-China-2022-cat	Feline_chaphamaparvovirus-OP499832.1-China-2022-cat	Feline_chaphamaparvovirus-OP499833.1-China-2022-cat	Feline_chaphamaparvovirus-OQ162042.1-2020-dog	Feline_chaphamaparvovirus-OQ162043.1-2020-dog	Carnivore_chapparvovirus-MK448316.1-USA-2018-dog	Carnivore_chapparvovirus-MT123283.1-China-2018-dog	Carnivore_chapparvovirus-MT123284.1-China-2019-dog	Carnivore_chapparvovirus-MT123285.1-China-2019-dog	Carnivore_chapparvovirus-MT123286.1-China-2019-dog	Carnivore_chapparvovirus-MT123287.1-China-2019-dog	Carnivore_chapparvovirus-MT710947.1-Italy-2019-dog	Carnivore_chapparvovirus-MT710948.1-Italy-2019-dog	Carnivore_chapparvovirus-MN928790.1-China-2018-cat	Carnivore_chapparvovirus-MN928791.1-China-2019-cat	Carnivore_chapparvovirus-OK546100.1-Canada-2016-dog	Carnivore_chapparvovirus-OK546101.1-Canada-2009-dog	Carnivore_chapparvovirus-OK546102.1-Canada-2011-dog	Carnivore_chapparvovirus-OM640108.1-Canada-2014-dog	Carnivore_chapparvovirus-OM640109.1-Canada-2014-dog
Feline-chaphamaparvovirus-MN396757.1-Canada-2018-cat		0.00334703	0.00396288	0.00297139	0.00564232	0.0057234	0.00637548	0.00479812	0.0026227	0.0056027	0.00606793	0.00591964	0.0056027	0.00576428	0.00417447	0.0172856	0.0171756	0.0171021	0.0171847	0.0171656	0.0172713	0.0169949	0.0169893	0.016972	0.0172905	0.0170518	0.0170254	0.0170883	0.0171617	0.0170508
Feline-chaphamaparvovirus-MN794869.1-USA-2019-cat	0.00759878		0.00426364	0.0033785	0.00576795	0.00588878	0.00637538	0.00500627	0.00217914	0.00575713	0.00620907	0.00608307	0.00575713	0.00576501	0.00437849	0.0172048	0.0170989	0.0170299	0.0171026	0.0170863	0.0171727	0.0169028	0.0168876	0.0168877	0.017201	0.0169612	0.016923	0.016996	0.0170511	0.0169636
Feline_chaphamaparvovirus-MW404251.1-Italy-2019-cat	0.0106383	0.0121581		0.00407198	0.00592714	0.00604849	0.00683354	0.00530769	0.00366916	0.00592113	0.00633595	0.00618443	0.00592113	0.00623425	0.00488266	0.0173939	0.0172658	0.0172021	0.0172864	0.0172736	0.0173693	0.01709	0.0170921	0.0170633	0.017396	0.0171426	0.0171217	0.0171883	0.0172624	0.017124
Feline_chaphamaparvovirus-MW404252.1-Italy-2019-cat	0.00607903	0.00759878	0.0106383		0.00573848	0.00563314	0.00636875	0.00479582	0.00257329	0.00552145	0.00600617	0.00585345	0.00552145	0.00566533	0.00412723	0.0173099	0.0171937	0.0171063	0.0172044	0.0171852	0.0172967	0.0170155	0.0170095	0.0170064	0.0173123	0.0170725	0.0170483	0.0171008	0.0171964	0.0170725
Feline_chaphamaparvovirus-MW404253.1-Italy-2019-cat	0.0212766	0.0227964	0.0227964	0.0212766		0.00591379	0.0079528	0.00462355	0.00538389	0.00591338	0.00623828	0.00606988	0.00591338	0.00659621	0.00626596	0.0174771	0.0174392	0.0173705	0.0174318	0.0174258	0.0175223	0.0172894	0.0172623	0.0172427	0.0175442	0.0173423	0.0173093	0.0173763	0.0174427	0.017345
Feline_chaphamaparvovirus-MT708230.1-China-2019-cat	0.0212766	0.0227964	0.0258359	0.0212766	0.0243161		0.00803333	0.00360557	0.00549921	0.00218276	0.00214722	0.00152959	0.00218276	0.00530454	0.00544555	0.0173206	0.0172091	0.0171144	0.0172889	0.0172422	0.017326	0.0170581	0.017039	0.0170085	0.0174512	0.0170988	0.0170791	0.0171673	0.0172105	0.017101
Feline_chaphamaparvovirus-MT708231.1-China-2019-cat	0.0303951	0.0288754	0.0349544	0.0303951	0.0455927	0.0455927		0.00743402	0.00588254	0.00789145	0.00823217	0.00812163	0.00789145	0.00799757	0.00693765	0.0171957	0.0171064	0.0170009	0.0171416	0.0171024	0.017207	0.0169297	0.0169412	0.0169084	0.0171947	0.0169938	0.0169623	0.0169935	0.0170571	0.0169415
Feline_chaphamaparvovirus-MZ031965.1-China-2020-cat	0.0151976	0.0167173	0.0197568	0.0151976	0.0151976	0.00911854	0.0395137		0.00457513	0.00428604	0.00418909	0.00392762	0.00428604	0.00560392	0.00558893	0.0173233	0.0172405	0.0171399	0.0172886	0.0172537	0.0173301	0.0170795	0.0170628	0.0170369	0.0174802	0.0171239	0.0170991	0.0171636	0.0172155	0.017121
Feline_chaphamaparvovirus-MZ031966.1-China-2020-cat	0.00455927	0.00303951	0.00911854	0.00455927	0.0197568	0.0197568	0.0258359	0.0136778		0.00537562	0.005843	0.00572307	0.00537562	0.00542686	0.00380853	0.0172455	0.0171482	0.017056	0.0171474	0.0171182	0.017216	0.0169426	0.016932	0.016927	0.0172429	0.0170011	0.0169726	0.0170502	0.0171248	0.0170305
Feline_chaphamaparvovirus-OP499830.1-China-2022-cat	0.0212766	0.0227964	0.0258359	0.0212766	0.0243161	0.00303951	0.0455927	0.0121581	0.0197568		0.00209662	0.00153165	0	0.00518754	0.00533206	0.017303	0.0171873	0.0171006	0.0172608	0.0172124	0.0173119	0.0170372	0.0170199	0.0169894	0.0174336	0.0170764	0.0170567	0.017131	0.0171801	0.0170819
Feline_chaphamaparvovirus-OP499831.1-China-2022-cat	0.0243161	0.0258359	0.0288754	0.0243161	0.0273556	0.00303951	0.0486322	0.0121581	0.0227964	0.00303951		0.00154455	0.00209662	0.00569663	0.00579545	0.0173206	0.0172091	0.0171144	0.0172889	0.0172422	0.017326	0.0170581	0.017039	0.0170085	0.0174512	0.0170988	0.0170791	0.0171673	0.0172105	0.017101
Feline_chaphamaparvovirus-OP499832.1-China-2022-cat	0.0227964	0.0243161	0.0273556	0.0227964	0.0258359	0.00151976	0.0471125	0.0106383	0.0212766	0.00151976	0.00151976		0.00153165	0.00547707	0.00563072	0.0173206	0.0172091	0.0171144	0.0172889	0.0172422	0.017326	0.0170581	0.017039	0.0170085	0.0174512	0.0170988	0.0170791	0.0171673	0.0172105	0.017101
Feline_chaphamaparvovirus-OP499833.1-China-2022-cat	0.0212766	0.0227964	0.0258359	0.0212766	0.0243161	0.00303951	0.0455927	0.0121581	0.0197568	0	0.00303951	0.00151976		0.00518754	0.00533206	0.017303	0.0171873	0.0171006	0.0172608	0.0172124	0.0173119	0.0170372	0.0170199	0.0169894	0.0174336	0.0170764	0.0170567	0.017131	0.0171801	0.0170819
Feline_chaphamaparvovirus-OQ162042.1-2020-dog	0.0227964	0.0243161	0.0273556	0.0227964	0.0319149	0.0197568	0.0471125	0.0227964	0.0212766	0.0197568	0.0227964	0.0212766	0.0197568		0.00392505	0.0175321	0.0174189	0.017313	0.0175025	0.0174369	0.0175224	0.0172764	0.0172738	0.0172355	0.0175266	0.0173488	0.0173055	0.0173044	0.0174354	0.0172741
Feline_chaphamaparvovirus-OQ162043.1-2020-dog	0.0121581	0.0136778	0.0167173	0.0121581	0.0273556	0.0212766	0.0364742	0.0212766	0.0106383	0.0212766	0.0243161	0.0227964	0.0212766	0.0106383		0.0175158	0.0173796	0.0173003	0.0174131	0.0173673	0.0174806	0.017202	0.0172014	0.0171874	0.0174716	0.0172836	0.0172448	0.0172985	0.017396	0.0172468
Carnivore_chapparvovirus-MK448316.1-USA-2018-dog	0.337386	0.34139	0.337386	0.338906	0.343465	0.338906	0.355623	0.341945	0.338906	0.337386	0.338906	0.338906	0.337386	0.341945	0.341945		0.00516956	0.00574185	0.00447957	0.00467166	0.00497594	0.0040206	0.00426194	0.0039325	0.00453703	0.00362569	0.00332684	0.00751468	0.00438626	0.00742563
Carnivore_chapparvovirus-MT123283.1-China-2018-dog	0.340426	0.344411	0.340426	0.341945	0.348024	0.343465	0.358663	0.346505	0.341945	0.341945	0.343465	0.343465	0.341945	0.346505	0.344985	0.0180995		0.00497398	0.00550772	0.00533953	0.00548823	0.00446509	0.00472191	0.00398395	0.00517382	0.00417156	0.00398364	0.00731396	0.00502683	0.00745116
Carnivore_chapparvovirus-MT123284.1-China-2019-dog	0.343465	0.347432	0.343465	0.344985	0.351064	0.346505	0.361702	0.349544	0.344985	0.344985	0.346505	0.346505	0.344985	0.349544	0.348024	0.0226244	0.0165913		0.00603816	0.00580037	0.00560563	0.00540808	0.00562558	0.00479631	0.00576256	0.00511154	0.00495444	0.00754354	0.00566053	0.00770278
Carnivore_chapparvovirus-MT123285.1-China-2019-dog	0.338906	0.3429	0.338906	0.340426	0.346505	0.341945	0.355623	0.344985	0.340426	0.340426	0.341945	0.341945	0.340426	0.344985	0.343465	0.0135747	0.0211161	0.025641		0.00398166	0.00511746	0.00455595	0.00481146	0.00439239	0.00471775	0.00412884	0.00387906	0.0073605	0.00491198	0.0075348
Carnivore_chapparvovirus-MT123286.1-China-2019-dog	0.343465	0.347432	0.343465	0.344985	0.351064	0.346505	0.360182	0.349544	0.344985	0.344985	0.346505	0.346505	0.344985	0.349544	0.348024	0.015083	0.0196078	0.0241327	0.0105581		0.00446394	0.00481741	0.00503668	0.00421232	0.0046349	0.00449177	0.00426609	0.00717772	0.00476409	0.00743579
Carnivore_chapparvovirus-MT123287.1-China-2019-dog	0.343465	0.347432	0.343465	0.344985	0.351064	0.346505	0.361702	0.349544	0.344985	0.344985	0.346505	0.346505	0.344985	0.349544	0.348024	0.0165913	0.0211161	0.0226244	0.0180995	0.0135747		0.00480581	0.00505473	0.0043111	0.00489057	0.0046384	0.00438267	0.0072687	0.00534074	0.00766507
Carnivore_chapparvovirus-MT710947.1-Italy-2019-dog	0.334347	0.338369	0.334347	0.335866	0.341945	0.337386	0.352584	0.340426	0.335866	0.335866	0.337386	0.337386	0.335866	0.340426	0.338906	0.0105581	0.0135747	0.0180995	0.0135747	0.015083	0.0165913		0.00148667	0.00301541	0.00462395	0.00260026	0.00212004	0.007023	0.00381756	0.00728627
Carnivore_chapparvovirus-MT710948.1-Italy-2019-dog	0.335866	0.339879	0.335866	0.337386	0.343465	0.338906	0.354103	0.341945	0.337386	0.337386	0.338906	0.338906	0.337386	0.341945	0.340426	0.0120664	0.015083	0.0196078	0.015083	0.0165913	0.0180995	0.0015083		0.00333284	0.00478118	0.00294436	0.00255216	0.00715397	0.00407029	0.007436
Carnivore_chapparvovirus-MN928790.1-China-2018-cat	0.335866	0.339879	0.335866	0.337386	0.343465	0.338906	0.354103	0.341945	0.337386	0.337386	0.338906	0.338906	0.337386	0.341945	0.340426	0.0105581	0.0105581	0.015083	0.0135747	0.0120664	0.0135747	0.00603318	0.00754148		0.00408896	0.00258832	0.00221575	0.00648542	0.0038001	0.00681948
Carnivore_chapparvovirus-MN928791.1-China-2019-cat	0.341945	0.345921	0.341945	0.343465	0.349544	0.341945	0.360182	0.344985	0.343465	0.340426	0.341945	0.341945	0.340426	0.348024	0.346505	0.0135747	0.0180995	0.0226244	0.015083	0.0135747	0.015083	0.0135747	0.015083	0.0105581		0.00431063	0.00406034	0.00747789	0.0050573	0.00766994
Carnivore_chapparvovirus-OK546100.1-Canada-2016-dog	0.334347	0.338369	0.334347	0.335866	0.341945	0.337386	0.352584	0.340426	0.335866	0.335866	0.337386	0.337386	0.335866	0.340426	0.338906	0.00904977	0.0120664	0.0165913	0.0120664	0.0135747	0.015083	0.00452489	0.00603318	0.00452489	0.0120664		0.00148139	0.00687897	0.00338935	0.00719767
Carnivore_chapparvovirus-OK546101.1-Canada-2009-dog	0.332827	0.336858	0.332827	0.334347	0.340426	0.335866	0.351064	0.338906	0.334347	0.334347	0.335866	0.335866	0.334347	0.338906	0.337386	0.00754148	0.0105581	0.015083	0.0105581	0.0120664	0.0135747	0.00301659	0.00452489	0.00301659	0.0105581	0.0015083		0.0066767	0.00308914	0.00697384
Carnivore_chapparvovirus-OK546102.1-Canada-2011-dog	0.334347	0.338369	0.334347	0.335866	0.341945	0.337386	0.354103	0.340426	0.335866	0.335866	0.337386	0.337386	0.335866	0.340426	0.338906	0.0361991	0.0361991	0.0377074	0.0361991	0.0346908	0.0377074	0.0316742	0.0331825	0.0286576	0.0361991	0.0301659	0.0286576		0.00669188	0.00515643
Carnivore_chapparvovirus-OM640108.1-Canada-2014-dog	0.334347	0.338369	0.334347	0.335866	0.341945	0.337386	0.352584	0.340426	0.335866	0.335866	0.337386	0.337386	0.335866	0.340426	0.338906	0.0135747	0.0165913	0.0196078	0.0165913	0.015083	0.0196078	0.00904977	0.0105581	0.00904977	0.0165913	0.00754148	0.00603318	0.0286576		0.00709812
Carnivore_chapparvovirus-OM640109.1-Canada-2014-dog	0.329787	0.333837	0.329787	0.331307	0.337386	0.332827	0.349544	0.335866	0.331307	0.331307	0.332827	0.332827	0.331307	0.335866	0.334347	0.0361991	0.0392157	0.040724	0.0392157	0.0377074	0.040724	0.0346908	0.0361991	0.0316742	0.0392157	0.0331825	0.0316742	0.0180995	0.0316742

## Sheet: VP nucleotide
VP nucleotide
	Feline_chaphamaparvovirus-MN396757.1-Canada-2018-cat	Feline_chaphamaparvovirus-MN794869.1-USA-2019-cat	Feline_chaphamaparvovirus-MW404251.1-Italy-2019-cat	Feline_chaphamaparvovirus-MW404252.1-Italy-2019-cat	Feline_chaphamaparvovirus-MW404253.1-Italy-2019-cat	Feline_chaphamaparvovirus-MT708230.1-China-2019-cat	Feline_chaphamaparvovirus-MT708231.1-China-2019-cat	Feline_chaphamaparvovirus-MZ031965.1-China-2020-cat	Feline_chaphamaparvovirus-MZ031966.1-China-2020-cat	Feline_chaphamaparvovirus-OP499830.1-China-2022-cat	Feline_chaphamaparvovirus-OP499831.1-China-2022-cat	Feline_chaphamaparvovirus-OP499832.1-China-2022-cat	Feline_chaphamaparvovirus-OP499833.1-China-2022-cat	Feline_chaphamaparvovirus-MW404254.1-Italy-2019-cat	Feline_chaphamaparvovirus-MW404255.1-Italy-2019-cat	Feline_chaphamaparvovirus-MZ712100.1-Turkey-2020-cat	Carnivore_chapparvovirus-MK448316.1-USA-2018-dog	Carnivore_chapparvovirus-MT123283.1-China-2018-dog	Carnivore_chapparvovirus-MT123284.1-China-2019-dog	Carnivore_chapparvovirus-MT123285.1-China-2019-dog	Carnivore_chapparvovirus-MT123286.1-China-2019-dog	Carnivore_chapparvovirus-MT123287.1-China-2019-dog	Carnivore_chapparvovirus-MT710947.1-Italy-2019-dog	Carnivore_chapparvovirus-MT710948.1-Italy-2019-dog	Carnivore_chapparvovirus-MN928790.1-China-2018-cat	Carnivore_chapparvovirus-MN928791.1-China-2019-cat	Carnivore_chapparvovirus-OK546100.1-Canada-2016-dog	Carnivore_chapparvovirus-OK546101.1-Canada-2009-dog	Carnivore_chapparvovirus-OK546102.1-Canada-2011-dog	Carnivore_chapparvovirus-OM640108.1-Canada-2014-dog	Carnivore_chapparvovirus-OM640109.1-Canada-2014-dog	Feline_chaphamaparvovirus-OQ162043.1-2020-dog	Feline_chaphamaparvovirus-OQ162042.1-2020-dog
Feline_chaphamaparvovirus-MN396757.1-Canada-2018-cat		0.00205277	0.00177457	0.00186918	0.00225673	0.00303395	0.00171397	0.0026725	0.00171397	0.00279475	0.00285429	0.00304857	0.00285429	0.00154276	0.00169761	0.00309305	0.0114335	0.011673	0.0115537	0.0116025	0.0116089	0.0116263	0.0115438	0.0115438	0.0115448	0.0116817	0.0115596	0.011597	0.01143	0.0116841	0.0115081	0.00208724	0.00319236
Feline_chaphamaparvovirus-MN794869.1-USA-2019-cat	0.00654879		0.00201931	0.00226782	0.00250489	0.00320884	0.00170293	0.00306891	0.00170293	0.00325037	0.0033012	0.00345805	0.0033012	0.00183319	0.00198013	0.00357766	0.0114209	0.0116772	0.0115439	0.0116126	0.0116043	0.0116225	0.0115462	0.0115462	0.0115012	0.0116708	0.0115646	0.0116025	0.01134	0.0116973	0.0114349	0.00282367	0.00350105
Feline_chaphamaparvovirus-MW404251.1-Italy-2019-cat	0.00458415	0.00589391		0.00175074	0.00181839	0.00328336	0.00162744	0.00294252	0.00162744	0.00307743	0.00314041	0.00329213	0.00314041	0.00112144	0.00129437	0.00320558	0.011368	0.0116125	0.0114833	0.0115458	0.0115438	0.0115611	0.0114791	0.0114791	0.0114935	0.0116146	0.0114955	0.0115334	0.0113786	0.0116253	0.0114539	0.00251869	0.00339701
Feline_chaphamaparvovirus-MW404252.1-Italy-2019-cat	0.00523903	0.00785855	0.00458415		0.00230509	0.00332324	0.00195195	0.00273372	0.00195195	0.00310384	0.00317123	0.00333648	0.00317123	0.0015867	0.00170024	0.00326907	0.0113471	0.0115844	0.0114547	0.0115231	0.0115191	0.0114657	0.0114545	0.0114545	0.0114028	0.0115765	0.0114653	0.0115028	0.0113272	0.0115956	0.0114375	0.00249371	0.00340179
Feline_chaphamaparvovirus-MW404253.1-Italy-2019-cat	0.00785855	0.0091683	0.00458415	0.00785855		0.0033992	0.00212992	0.003109	0.00212992	0.00335024	0.00330134	0.00342536	0.00330134	0.00187174	0.00196188	0.00355729	0.0113741	0.0116068	0.0114929	0.0115503	0.0115469	0.0115613	0.0114863	0.0114863	0.0114911	0.0115836	0.0114931	0.0115328	0.0113723	0.0116291	0.0114574	0.00291483	0.00374074
Feline_chaphamaparvovirus-MT708230.1-China-2019-cat	0.0137525	0.0157171	0.0157171	0.016372	0.0176817		0.00286798	0.0027515	0.00286798	0.0027973	0.0027283	0.00291131	0.0027283	0.00317681	0.00332944	0.00367596	0.0114437	0.0116417	0.0115371	0.0115856	0.0115675	0.0116266	0.0115319	0.0115319	0.0115451	0.0116662	0.0115479	0.0115911	0.0114358	0.0116742	0.011483	0.00320763	0.0035426
Feline_chaphamaparvovirus-MT708231.1-China-2019-cat	0.00458415	0.00458415	0.00392927	0.00589391	0.00720367	0.0117878		0.00273484	0	0.00301724	0.00306648	0.00324056	0.00306648	0.00142472	0.00154947	0.00333317	0.011384	0.0116189	0.0114788	0.0115429	0.0115478	0.0115662	0.0114872	0.0114872	0.0114908	0.0116112	0.011499	0.0115365	0.0114069	0.0116333	0.011479	0.00254771	0.00329848
Feline_chaphamaparvovirus-MZ031965.1-China-2020-cat	0.0111329	0.0144073	0.0130976	0.0111329	0.0150622	0.0117878	0.0117878		0.00273484	0.00248068	0.00240241	0.00258853	0.00240241	0.00285729	0.00297471	0.00319055	0.0114552	0.0116867	0.0115599	0.0115579	0.0116339	0.011626	0.0115626	0.0115626	0.0115634	0.0116806	0.0115744	0.0116138	0.0114823	0.0117043	0.011542	0.00241792	0.00315162
Feline_chaphamaparvovirus-MZ031966.1-China-2020-cat	0.00458415	0.00458415	0.00392927	0.00589391	0.00720367	0.0117878	0	0.0117878		0.00301724	0.00306648	0.00324056	0.00306648	0.00142472	0.00154947	0.00333317	0.011384	0.0116189	0.0114788	0.0115429	0.0115478	0.0115662	0.0114872	0.0114872	0.0114908	0.0116112	0.011499	0.0115365	0.0114069	0.0116333	0.011479	0.00254771	0.00329848
Feline_chaphamaparvovirus-OP499830.1-China-2022-cat	0.0124427	0.016372	0.0144073	0.0150622	0.0176817	0.0130976	0.0144073	0.0091683	0.0144073		0.00067883	0.00118673	0.00067883	0.00294055	0.00306918	0.00291422	0.011357	0.0116117	0.0114811	0.0115346	0.0115559	0.0115425	0.0114896	0.0114896	0.0114973	0.0116115	0.0114844	0.0115286	0.0114474	0.0116253	0.0115114	0.00255335	0.00313502
Feline_chaphamaparvovirus-OP499831.1-China-2022-cat	0.0130976	0.0170269	0.0150622	0.0157171	0.0170269	0.0124427	0.0150622	0.00851343	0.0150622	0.000654879		0.000943909	0	0.00300707	0.00314009	0.0029849	0.0113627	0.0116117	0.0114811	0.0115346	0.0115559	0.0115425	0.0114896	0.0114896	0.0114973	0.0116115	0.0114844	0.0115286	0.0114474	0.0116253	0.0115114	0.00260676	0.00315858
Feline_chaphamaparvovirus-OP499832.1-China-2022-cat	0.0144073	0.0183366	0.016372	0.0170269	0.0183366	0.0137525	0.016372	0.00982318	0.016372	0.00196464	0.00130976		0.000943909	0.003171	0.00330218	0.00313977	0.0113965	0.0116591	0.0115287	0.0115791	0.0116013	0.0115854	0.0115324	0.0115324	0.0115349	0.0116556	0.0115249	0.0115686	0.0114801	0.0116619	0.0115486	0.00282291	0.00332571
Feline_chaphamaparvovirus-OP499833.1-China-2022-cat	0.0130976	0.0170269	0.0150622	0.0157171	0.0170269	0.0124427	0.0150622	0.00851343	0.0150622	0.000654879	0	0.00130976		0.00300707	0.00314009	0.0029849	0.0113627	0.0116117	0.0114811	0.0115346	0.0115559	0.0115425	0.0114896	0.0114896	0.0114973	0.0116115	0.0114844	0.0115286	0.0114474	0.0116253	0.0115114	0.00260676	0.00315858
Feline_chaphamaparvovirus-MW404254.1-Italy-2019-cat	0.00392927	0.00523903	0.00196464	0.00392927	0.00523903	0.0150622	0.00327439	0.0124427	0.00327439	0.0137525	0.0144073	0.0157171	0.0144073		0.0010436	0.00309416	0.0113443	0.0115895	0.0114564	0.0115177	0.0115173	0.011535	0.011456	0.011456	0.0114653	0.0115851	0.0114682	0.0115063	0.0113454	0.0116023	0.011426	0.00239108	0.00332312
Feline_chaphamaparvovirus-MW404255.1-Italy-2019-cat	0.00458415	0.00589391	0.00261952	0.00458415	0.00589391	0.0157171	0.00392927	0.0130976	0.00392927	0.0144073	0.0150622	0.016372	0.0150622	0.00196464		0.00321984	0.0113719	0.0116089	0.0114759	0.011538	0.0115325	0.0115549	0.0114789	0.0114789	0.0114849	0.0116084	0.0114901	0.0115273	0.0113502	0.0116188	0.0114351	0.0025421	0.00340504
Feline_chaphamaparvovirus-MZ712100.1-Turkey-2020-cat	0.0150622	0.0189915	0.0157171	0.016372	0.0189915	0.0196464	0.0170269	0.0144073	0.0170269	0.0130976	0.0137525	0.0150622	0.0137525	0.0150622	0.0157171		0.0113755	0.0115997	0.0114735	0.0115439	0.0115523	0.0115464	0.0114875	0.0114875	0.0114938	0.011606	0.0114934	0.0115325	0.0113926	0.0116181	0.0114772	0.0032962	0.00382721
Carnivore_chapparvovirus-MK448316.1-USA-2018-dog	0.270432	0.271096	0.269767	0.269103	0.269767	0.272425	0.268439	0.271761	0.268439	0.275083	0.274419	0.275083	0.274419	0.269103	0.270432	0.275083		0.00296599	0.00256142	0.00242447	0.00295696	0.00245324	0.00253134	0.00243626	0.00294569	0.00271001	0.00236196	0.00173855	0.00683684	0.00255169	0.00669175	0.0114045	0.0114058
Carnivore_chapparvovirus-MT123283.1-China-2018-dog	0.272169	0.272851	0.271487	0.270805	0.271487	0.27558	0.270123	0.274216	0.270123	0.276944	0.276944	0.277626	0.276944	0.270805	0.272169	0.276944	0.0132013		0.00342721	0.00331848	0.00324966	0.00324847	0.0023311	0.00224043	0.00364952	0.00352474	0.00302892	0.0027858	0.00685726	0.00338262	0.00665662	0.0116484	0.0116551
Carnivore_chapparvovirus-MT123284.1-China-2019-dog	0.270123	0.270805	0.269441	0.268759	0.269441	0.273533	0.268076	0.272169	0.268076	0.274898	0.274898	0.27558	0.274898	0.268759	0.270123	0.274898	0.0105611	0.0184818		0.00264843	0.0030055	0.00229215	0.00312681	0.00304994	0.00262747	0.00193956	0.00283095	0.00235847	0.00698228	0.00270937	0.00683179	0.0115229	0.0115257
Carnivore_chapparvovirus-MT123285.1-China-2019-dog	0.272169	0.272851	0.271487	0.270805	0.271487	0.27558	0.270123	0.272851	0.270123	0.276944	0.276944	0.277626	0.276944	0.270805	0.272169	0.276944	0.00990099	0.0178218	0.0112211		0.00269294	0.00222973	0.00296571	0.00288031	0.00276703	0.0027448	0.00268956	0.00213239	0.00706349	0.00279258	0.00695938	0.0115907	0.0116004
Carnivore_chapparvovirus-MT123286.1-China-2019-dog	0.270805	0.271487	0.270123	0.269441	0.270123	0.274216	0.268759	0.272851	0.268759	0.27558	0.27558	0.276262	0.27558	0.269441	0.270805	0.27558	0.0138614	0.0165017	0.0138614	0.0118812		0.00265565	0.00289301	0.00282042	0.00313424	0.00305062	0.00305894	0.00259881	0.00697295	0.00315877	0.00686637	0.0116101	0.0116169
Carnivore_chapparvovirus-MT123287.1-China-2019-dog	0.270123	0.270805	0.269441	0.267394	0.269441	0.273533	0.268076	0.272169	0.268076	0.274898	0.274898	0.27558	0.274898	0.268759	0.270123	0.274898	0.00924092	0.0158416	0.00792079	0.00858086	0.0112211		0.00287021	0.00279364	0.00223893	0.00241731	0.00258351	0.00195827	0.00680261	0.00258016	0.00679931	0.0116125	0.0116275
Carnivore_chapparvovirus-MT710947.1-Italy-2019-dog	0.269441	0.270123	0.268759	0.268076	0.268759	0.272851	0.267394	0.271487	0.267394	0.274216	0.274216	0.274898	0.274216	0.268076	0.269441	0.274216	0.00924092	0.00792079	0.0145215	0.0138614	0.0125413	0.0118812		0.000655985	0.00329012	0.00319452	0.00274144	0.00246713	0.00658963	0.00301161	0.00647855	0.0115149	0.0115363
Carnivore_chapparvovirus-MT710948.1-Italy-2019-dog	0.269441	0.270123	0.268759	0.268076	0.268759	0.272851	0.267394	0.271487	0.267394	0.274216	0.274216	0.274898	0.274216	0.268076	0.269441	0.274216	0.00858086	0.00726073	0.0138614	0.0132013	0.0118812	0.0112211	0.000660066		0.00324478	0.00312832	0.00264619	0.0023595	0.00658917	0.00293434	0.00648004	0.0115149	0.0115363
Carnivore_chapparvovirus-MN928790.1-China-2018-cat	0.272169	0.271487	0.271487	0.269441	0.271487	0.27558	0.270123	0.274216	0.270123	0.276944	0.276944	0.277626	0.276944	0.270805	0.272169	0.276944	0.0132013	0.019802	0.0105611	0.0125413	0.0151815	0.00792079	0.0158416	0.0151815		0.00270377	0.00306587	0.00253124	0.00695517	0.00303452	0.00685336	0.0115371	0.0115945
Carnivore_chapparvovirus-MN928791.1-China-2019-cat	0.270805	0.271487	0.270123	0.269441	0.268759	0.274216	0.268759	0.272851	0.268759	0.27558	0.27558	0.276262	0.27558	0.269441	0.270805	0.27558	0.0112211	0.0191419	0.00594059	0.0118812	0.0145215	0.00858086	0.0151815	0.0145215	0.0112211		0.0030175	0.00255023	0.00699169	0.00285264	0.00685928	0.0116532	0.011652
Carnivore_chapparvovirus-OK546100.1-Canada-2016-dog	0.268076	0.268759	0.267394	0.266712	0.267394	0.271487	0.26603	0.270123	0.26603	0.272851	0.272851	0.273533	0.272851	0.266712	0.268076	0.272851	0.00858086	0.0138614	0.0125413	0.0118812	0.0145215	0.00990099	0.0112211	0.0105611	0.0138614	0.0132013		0.00158795	0.0068159	0.00265272	0.0066511	0.0115354	0.011548
Carnivore_chapparvovirus-OK546101.1-Canada-2009-dog	0.268759	0.269441	0.268076	0.267394	0.268076	0.272169	0.266712	0.270805	0.266712	0.273533	0.273533	0.274216	0.273533	0.267394	0.268759	0.273533	0.00462046	0.0112211	0.00858086	0.00792079	0.0105611	0.00594059	0.00858086	0.00792079	0.00990099	0.00924092	0.0039604		0.006748	0.0021087	0.0065893	0.0115772	0.0115909
Carnivore_chapparvovirus-OK546102.1-Canada-2011-dog	0.271487	0.272169	0.272851	0.270123	0.272851	0.27558	0.270805	0.274898	0.270805	0.277626	0.277626	0.278308	0.277626	0.271487	0.272851	0.277626	0.0712871	0.0732673	0.0739274	0.0765677	0.0759076	0.0719472	0.0686469	0.0679868	0.0745875	0.0745875	0.0719472	0.0706271		0.00682415	0.00388897	0.0114378	0.0115328
Carnivore_chapparvovirus-OM640108.1-Canada-2014-dog	0.271487	0.272169	0.270805	0.270123	0.270805	0.274898	0.269441	0.273533	0.269441	0.276262	0.276262	0.276944	0.276262	0.270123	0.271487	0.276262	0.00990099	0.0165017	0.0105611	0.0118812	0.0145215	0.00990099	0.0125413	0.0118812	0.0138614	0.0118812	0.0105611	0.00660066	0.0719472		0.0066647	0.0116566	0.0116678
Carnivore_chapparvovirus-OM640109.1-Canada-2014-dog	0.272851	0.273533	0.274216	0.272851	0.274216	0.277626	0.272169	0.276262	0.272169	0.27899	0.27899	0.279673	0.27899	0.272851	0.274216	0.27899	0.0739274	0.0745875	0.0765677	0.0792079	0.0785479	0.0759076	0.0712871	0.0706271	0.0785479	0.0772277	0.0745875	0.0732673	0.0231023	0.0745875		0.0114582	0.0115731
Feline_chaphamaparvovirus-OQ162043.1-2020-dog	0.00720367	0.0124427	0.0104781	0.00982318	0.0137525	0.0157171	0.0104781	0.0091683	0.0104781	0.0104781	0.0111329	0.0124427	0.0111329	0.00982318	0.0104781	0.0170269	0.272425	0.274216	0.272169	0.274216	0.272851	0.272169	0.271487	0.271487	0.274216	0.272851	0.270123	0.270805	0.273533	0.273533	0.274216		0.00243219
Feline_chaphamaparvovirus-OQ162042.1-2020-dog	0.0170269	0.0196464	0.0189915	0.0183366	0.0222659	0.0189915	0.0176817	0.0150622	0.0176817	0.0150622	0.0157171	0.0170269	0.0157171	0.0183366	0.0189915	0.021611	0.27309	0.274898	0.273533	0.274898	0.273533	0.272851	0.272169	0.272169	0.273533	0.274216	0.270805	0.271487	0.276944	0.274898	0.278308	0.00982318

## Sheet: VP amino acid
VP amino acid
	Feline_chaphamaparvovirus-MN396757.1-Canada-2018-cat	Feline_chaphamaparvovirus-MN794869.1-USA-2019-cat	Feline_chaphamaparvovirus-MW404251.1-Italy-2019-cat	Feline_chaphamaparvovirus-MW404252.1-Italy-2019-cat	Feline_chaphamaparvovirus-MW404253.1-Italy-2019-cat	Feline_chaphamaparvovirus-MT708230.1-China-2019-cat	Feline_chaphamaparvovirus-MT708231.1-China-2019-cat	Feline_chaphamaparvovirus-MZ031965.1-China-2020-cat	Feline_chaphamaparvovirus-MZ031966.1-China-2020-cat	Feline_chaphamaparvovirus-OP499830.1-China-2022-cat	Feline_chaphamaparvovirus-OP499831.1-China-2022-cat	Feline_chaphamaparvovirus-OP499832.1-China-2022-cat	Feline_chaphamaparvovirus-OP499833.1-China-2022-cat	Feline_chaphamaparvovirus-MW404254.1-Italy-2019-cat	Feline_chaphamaparvovirus-MW404255.1-Italy-2019-cat	Feline_chaphamaparvovirus-MZ712100.1-Turkey-2020-cat	Feline_chaphamaparvovirus-OQ162043.1-2020-dog	Feline_chaphamaparvovirus-OQ162042.1-2020-dog	Carnivore_chapparvovirus-MK448316.1-USA-2018-dog	Carnivore_chapparvovirus-MT123283.1-China-2018-dog	Carnivore_chapparvovirus-MT123284.1-China-2019-dog	Carnivore_chapparvovirus-MT123285.1-China-2019-dog	Carnivore_chapparvovirus-MT123286.1-China-2019-dog	Carnivore_chapparvovirus-MT123287.1-China-2019-dog	Carnivore_chapparvovirus-MT710947.1-Italy-2019-dog	Carnivore_chapparvovirus-MT710948.1-Italy-2019-dog	Carnivore_chapparvovirus-MN928790.1-China-2018-cat	Carnivore_chapparvovirus-MN928791.1-China-2019-cat	Carnivore_chapparvovirus-OK546100.1-Canada-2016-dog	Carnivore_chapparvovirus-OK546101.1-Canada-2009-dog	Carnivore_chapparvovirus-OK546102.1-Canada-2011-dog	Carnivore_chapparvovirus-OM640108.1-Canada-2014-dog	Carnivore_chapparvovirus-OM640109.1-Canada-2014-dog
Feline_chaphamaparvovirus-MN396757.1-Canada-2018-cat		0.00280428	0.00283056	0.00187929	0.00505803	0.00688045	0.00190247	0.00584629	0.00190247	0.00542775	0.00582171	0.00601805	0.00582171	0.00272094	0.00267473	0.00756919	0.00489572	0.00759544	0.0202874	0.0199991	0.0202417	0.0202554	0.0202583	0.0203803	0.0201512	0.0201512	0.0203343	0.0204025	0.0201512	0.0201512	0.0202091	0.0201904	0.0202197
Feline_chaphamaparvovirus-MN794869.1-USA-2019-cat	0.00393701		0.00411181	0.00350134	0.00585615	0.00713847	0.00344254	0.0060878	0.00344254	0.00609249	0.00641872	0.00657095	0.00641872	0.00395023	0.00401805	0.00789005	0.00560694	0.00813891	0.0202754	0.0199841	0.0202302	0.0202566	0.0202567	0.0203635	0.020146	0.020146	0.0203334	0.0204165	0.020146	0.020146	0.020195	0.0201884	0.0201933
Feline_chaphamaparvovirus-MW404251.1-Italy-2019-cat	0.00393701	0.00787402		0.00202486	0.00502721	0.00750528	0.00343949	0.00651169	0.00343949	0.00610082	0.00645283	0.00662408	0.00645283	0.00280917	0.00282417	0.00752681	0.00559988	0.00808031	0.0201747	0.0198497	0.0200766	0.0200949	0.020058	0.0202336	0.0199965	0.0199965	0.020154	0.0202354	0.0199965	0.0199965	0.0200667	0.0200402	0.0200796
Feline_chaphamaparvovirus-MW404252.1-Italy-2019-cat	0.0019685	0.00590551	0.0019685		0.00468071	0.00718492	0.00269312	0.00620515	0.00269312	0.00576231	0.00614811	0.00631597	0.00614811	0.00193535	0.00192674	0.00731872	0.00519751	0.00782089	0.0203108	0.0199839	0.0202322	0.0202351	0.0202231	0.0203751	0.0201449	0.0201449	0.0203263	0.020387	0.0201449	0.0201449	0.0201979	0.0201836	0.0202049
Feline_chaphamaparvovirus-MW404253.1-Italy-2019-cat	0.0137795	0.0177165	0.0137795	0.011811		0.00800167	0.00550985	0.00722533	0.00550985	0.00751342	0.00716469	0.00728462	0.00716469	0.00500625	0.00512639	0.00890839	0.00686431	0.00901045	0.0204212	0.0200999	0.0203575	0.0203561	0.0203506	0.0204937	0.0202679	0.0202679	0.020456	0.0205167	0.0202679	0.0202679	0.0203237	0.0203087	0.0203329
Feline_chaphamaparvovirus-MT708230.1-China-2019-cat	0.023622	0.0255906	0.0275591	0.0255906	0.0334646		0.0066643	0.00542977	0.0066643	0.00663414	0.00629349	0.00652911	0.00629349	0.00741974	0.0074139	0.00853141	0.00750682	0.00844853	0.0202163	0.0200263	0.0203425	0.0203058	0.0203187	0.0204563	0.0202324	0.0202324	0.0203858	0.0205155	0.0202324	0.0202324	0.0202747	0.0202793	0.0202849
Feline_chaphamaparvovirus-MT708231.1-China-2019-cat	0.0019685	0.00590551	0.00590551	0.00393701	0.015748	0.0216535		0.00612698	0	0.00571738	0.0060977	0.00630561	0.0060977	0.00334859	0.00334751	0.00772322	0.00522062	0.00781799	0.0202174	0.0199121	0.0201736	0.0201883	0.0201946	0.0203184	0.0200909	0.0200909	0.0202521	0.0203362	0.0200909	0.0200909	0.0201527	0.0201445	0.0201638
Feline_chaphamaparvovirus-MZ031965.1-China-2020-cat	0.015748	0.0177165	0.019685	0.0177165	0.0255906	0.015748	0.0177165		0.00612698	0.00353894	0.00295299	0.00345291	0.00295299	0.00646116	0.00648256	0.0071641	0.00643353	0.00767758	0.020254	0.0200624	0.0203424	0.0203493	0.0203541	0.0204717	0.0202498	0.0202498	0.0204494	0.0205179	0.0202498	0.0202498	0.020295	0.0202897	0.0202952
Feline_chaphamaparvovirus-MZ031966.1-China-2020-cat	0.0019685	0.00590551	0.00590551	0.00393701	0.015748	0.0216535	0	0.0177165		0.00571738	0.0060977	0.00630561	0.0060977	0.00334859	0.00334751	0.00772322	0.00522062	0.00781799	0.0202174	0.0199121	0.0201736	0.0201883	0.0201946	0.0203184	0.0200909	0.0200909	0.0202521	0.0203362	0.0200909	0.0200909	0.0201527	0.0201445	0.0201638
Feline_chaphamaparvovirus-OP499830.1-China-2022-cat	0.0137795	0.0177165	0.0177165	0.015748	0.0275591	0.0216535	0.015748	0.00590551	0.015748		0.00202297	0.00270924	0.00202297	0.00600201	0.00604	0.00617916	0.00605926	0.00742124	0.0202781	0.0199503	0.0202454	0.0202398	0.0202426	0.0203715	0.0201407	0.0201407	0.0203263	0.0203906	0.0201407	0.0201407	0.0201966	0.0201831	0.0202018
Feline_chaphamaparvovirus-OP499831.1-China-2022-cat	0.015748	0.019685	0.019685	0.0177165	0.0255906	0.019685	0.0177165	0.00393701	0.0177165	0.0019685		0.0019152	0	0.00637461	0.00638962	0.00653377	0.00635889	0.00763417	0.0201705	0.0199503	0.0202454	0.0202398	0.0202426	0.0203715	0.0201407	0.0201407	0.0203263	0.0203906	0.0201407	0.0201407	0.0201966	0.0201831	0.0202018
Feline_chaphamaparvovirus-OP499832.1-China-2022-cat	0.0177165	0.0216535	0.0216535	0.019685	0.0275591	0.0216535	0.019685	0.00590551	0.019685	0.00393701	0.0019685		0.0019152	0.00656248	0.00652643	0.00678528	0.00653209	0.00774127	0.0201705	0.0199503	0.0202454	0.0202398	0.0202426	0.0203715	0.0201407	0.0201407	0.0203263	0.0203906	0.0201407	0.0201407	0.0201966	0.0201831	0.0202018
Feline_chaphamaparvovirus-OP499833.1-China-2022-cat	0.015748	0.019685	0.019685	0.0177165	0.0255906	0.019685	0.0177165	0.00393701	0.0177165	0.0019685	0	0.0019685		0.00637461	0.00638962	0.00653377	0.00635889	0.00763417	0.0201705	0.0199503	0.0202454	0.0202398	0.0202426	0.0203715	0.0201407	0.0201407	0.0203263	0.0203906	0.0201407	0.0201407	0.0201966	0.0201831	0.0202018
Feline_chaphamaparvovirus-MW404254.1-Italy-2019-cat	0.00393701	0.00787402	0.00393701	0.0019685	0.0137795	0.0275591	0.00590551	0.019685	0.00590551	0.0177165	0.019685	0.0216535	0.019685		0.00276885	0.00740671	0.0055494	0.00811517	0.0203108	0.0199839	0.0202322	0.0202351	0.0202231	0.0203751	0.0201449	0.0201449	0.0203263	0.020387	0.0201449	0.0201449	0.0201979	0.0201836	0.0202049
Feline_chaphamaparvovirus-MW404255.1-Italy-2019-cat	0.00393701	0.00787402	0.00393701	0.0019685	0.0137795	0.0275591	0.00590551	0.019685	0.00590551	0.0177165	0.019685	0.0216535	0.019685	0.00393701		0.00753031	0.00550307	0.00802425	0.0203108	0.0199839	0.0202322	0.0202351	0.0202231	0.0203751	0.0201449	0.0201449	0.0203263	0.020387	0.0201449	0.0201449	0.0201979	0.0201836	0.0202049
Feline_chaphamaparvovirus-MZ712100.1-Turkey-2020-cat	0.0295276	0.0314961	0.0295276	0.0275591	0.0393701	0.0374016	0.0314961	0.0255906	0.0314961	0.019685	0.0216535	0.023622	0.0216535	0.0295276	0.0295276		0.00851546	0.00939414	0.0204696	0.0201027	0.0204025	0.0204049	0.0203956	0.0205338	0.0203086	0.0203086	0.0204789	0.0205199	0.0203086	0.0203086	0.0203793	0.0203471	0.020377
Feline_chaphamaparvovirus-OQ162043.1-2020-dog	0.011811	0.015748	0.015748	0.0137795	0.0255906	0.0275591	0.0137795	0.019685	0.0137795	0.0177165	0.019685	0.0216535	0.019685	0.015748	0.015748	0.0374016		0.00561361	0.0202657	0.0200073	0.020242	0.0202474	0.0202829	0.0203849	0.0201602	0.0201602	0.0203632	0.0203785	0.0201602	0.0201602	0.0202145	0.0202117	0.0202588
Feline_chaphamaparvovirus-OQ162042.1-2020-dog	0.0275591	0.0314961	0.0314961	0.0295276	0.0413386	0.0354331	0.0295276	0.0275591	0.0295276	0.0255906	0.0275591	0.0295276	0.0275591	0.0314961	0.0314961	0.0452756	0.015748		0.0200885	0.0198328	0.0201139	0.0200636	0.0200939	0.0201949	0.0199701	0.0199701	0.0203141	0.0202493	0.0199701	0.0199701	0.0200686	0.0200534	0.0201155
Carnivore_chapparvovirus-MK448316.1-USA-2018-dog	0.311377	0.313373	0.315369	0.313373	0.315369	0.313373	0.309381	0.315369	0.309381	0.313373	0.311377	0.311377	0.311377	0.313373	0.313373	0.321357	0.317365	0.317365		0.00473637	0.00408945	0.00443409	0.00401877	0.00343636	0.00335214	0.00275162	0.00479239	0.00484787	0.00278192	0.00198075	0.00536298	0.00447755	0.00554776
Carnivore_chapparvovirus-MT123283.1-China-2018-dog	0.313525	0.315574	0.317623	0.315574	0.317623	0.317623	0.311475	0.319672	0.311475	0.315574	0.315574	0.315574	0.315574	0.315574	0.315574	0.32377	0.319672	0.319672	0.0119048		0.00542575	0.00526857	0.00488398	0.00507633	0.00443224	0.0039141	0.00626249	0.0061035	0.00475574	0.00424337	0.00649934	0.00558657	0.0067709
Carnivore_chapparvovirus-MT123284.1-China-2019-dog	0.309426	0.311475	0.313525	0.311475	0.313525	0.313525	0.307377	0.315574	0.307377	0.311475	0.311475	0.311475	0.311475	0.311475	0.311475	0.319672	0.315574	0.315574	0.00793651	0.015873		0.00525264	0.00481112	0.00447372	0.00437667	0.0038778	0.00488809	0.00395439	0.00399209	0.00355334	0.00579716	0.00439474	0.00597986
Carnivore_chapparvovirus-MT123285.1-China-2019-dog	0.309426	0.311475	0.313525	0.311475	0.313525	0.313525	0.307377	0.315574	0.307377	0.311475	0.311475	0.311475	0.311475	0.311475	0.311475	0.319672	0.315574	0.315574	0.00992063	0.0138889	0.0138889		0.00343527	0.00488105	0.00386306	0.00338875	0.00593828	0.00604586	0.00458482	0.00400365	0.00635699	0.0054706	0.0065923
Carnivore_chapparvovirus-MT123286.1-China-2019-dog	0.305328	0.307377	0.309426	0.307377	0.309426	0.309426	0.303279	0.311475	0.303279	0.307377	0.307377	0.307377	0.307377	0.307377	0.307377	0.315574	0.311475	0.311475	0.00793651	0.0119048	0.0119048	0.00595238		0.00454979	0.0034223	0.00286568	0.00550764	0.00561328	0.00408026	0.00349263	0.00615258	0.00515485	0.00633707
Carnivore_chapparvovirus-MT123287.1-China-2019-dog	0.307377	0.309426	0.311475	0.309426	0.311475	0.311475	0.305328	0.313525	0.305328	0.309426	0.309426	0.309426	0.309426	0.309426	0.309426	0.317623	0.313525	0.313525	0.00595238	0.0138889	0.00992063	0.0119048	0.00992063		0.00401049	0.00351307	0.0052863	0.00534324	0.00357972	0.00291656	0.00574152	0.00488419	0.00585369
Carnivore_chapparvovirus-MT710947.1-Italy-2019-dog	0.305328	0.307377	0.309426	0.307377	0.309426	0.309426	0.303279	0.311475	0.303279	0.307377	0.307377	0.307377	0.307377	0.307377	0.307377	0.315574	0.311475	0.311475	0.00595238	0.00992063	0.00992063	0.00793651	0.00595238	0.00793651		0.00192713	0.00517259	0.00516466	0.00341161	0.00272443	0.00557604	0.00465403	0.00577252
Carnivore_chapparvovirus-MT710948.1-Italy-2019-dog	0.305328	0.307377	0.309426	0.307377	0.309426	0.309426	0.303279	0.311475	0.303279	0.307377	0.307377	0.307377	0.307377	0.307377	0.307377	0.315574	0.311475	0.311475	0.00396825	0.00793651	0.00793651	0.00595238	0.00396825	0.00595238	0.00198413		0.00479822	0.00479695	0.00279078	0.00191716	0.00526529	0.00423905	0.00549764
Carnivore_chapparvovirus-MN928790.1-China-2018-cat	0.311475	0.313525	0.315574	0.313525	0.315574	0.317623	0.309426	0.317623	0.309426	0.313525	0.313525	0.313525	0.313525	0.313525	0.313525	0.321721	0.317623	0.313525	0.0119048	0.0198413	0.0119048	0.0178571	0.015873	0.0138889	0.0138889	0.0119048		0.00553896	0.00481702	0.00440981	0.00665471	0.00590364	0.00699404
Carnivore_chapparvovirus-MN928791.1-China-2019-cat	0.311475	0.313525	0.315574	0.313525	0.315574	0.315574	0.309426	0.317623	0.309426	0.313525	0.313525	0.313525	0.313525	0.313525	0.313525	0.321721	0.317623	0.317623	0.0119048	0.0198413	0.00793651	0.0178571	0.015873	0.0138889	0.0138889	0.0119048	0.015873		0.00487386	0.00445612	0.00596497	0.00513668	0.00647361
Carnivore_chapparvovirus-OK546100.1-Canada-2016-dog	0.305328	0.307377	0.309426	0.307377	0.309426	0.309426	0.303279	0.311475	0.303279	0.307377	0.307377	0.307377	0.307377	0.307377	0.307377	0.315574	0.311475	0.311475	0.00396825	0.0119048	0.00793651	0.00992063	0.00793651	0.00595238	0.00595238	0.00396825	0.0119048	0.0119048		0.00198198	0.00530197	0.00436596	0.00555845
Carnivore_chapparvovirus-OK546101.1-Canada-2009-dog	0.305328	0.307377	0.309426	0.307377	0.309426	0.309426	0.303279	0.311475	0.303279	0.307377	0.307377	0.307377	0.307377	0.307377	0.307377	0.315574	0.311475	0.311475	0.00198413	0.00992063	0.00595238	0.00793651	0.00595238	0.00396825	0.00396825	0.00198413	0.00992063	0.00992063	0.00198413		0.00493313	0.00393814	0.00516901
Carnivore_chapparvovirus-OK546102.1-Canada-2011-dog	0.309426	0.311475	0.313525	0.311475	0.313525	0.313525	0.307377	0.315574	0.307377	0.311475	0.311475	0.311475	0.311475	0.311475	0.311475	0.319672	0.315574	0.315574	0.0138889	0.0218254	0.015873	0.0198413	0.0178571	0.015873	0.015873	0.0138889	0.0218254	0.0178571	0.0138889	0.0119048		0.0053842	0.00334078
Carnivore_chapparvovirus-OM640108.1-Canada-2014-dog	0.309426	0.311475	0.313525	0.311475	0.313525	0.313525	0.307377	0.315574	0.307377	0.311475	0.311475	0.311475	0.311475	0.311475	0.311475	0.319672	0.315574	0.315574	0.00992063	0.0178571	0.00992063	0.015873	0.0138889	0.0119048	0.0119048	0.00992063	0.0178571	0.0138889	0.00992063	0.00793651	0.0138889		0.00553218
Carnivore_chapparvovirus-OM640109.1-Canada-2014-dog	0.311475	0.313525	0.315574	0.313525	0.315574	0.315574	0.309426	0.317623	0.309426	0.313525	0.313525	0.313525	0.313525	0.313525	0.313525	0.321721	0.317623	0.317623	0.015873	0.0238095	0.0178571	0.0218254	0.0198413	0.0178571	0.0178571	0.015873	0.0238095	0.0218254	0.015873	0.0138889	0.00595238	0.015873
