# Supplementary material for: Phylogenetic Analysis and Codon Usage Bias Reveal the Base of Feline and Canine Chaphamaparvovirus for Cross-Species Transmission
Source: Animals (Basel). 2023 Aug 14;13(16):2617. doi: 10.3390/ani13162617 (PMC10451695; doi:10.3390/ani13162617)
Supplement: Supplementary file 1 [file animals-13-02617-s001.zip › Supplementary Table 3.xlsx]

## Sheet: NS-RSCU
NS-RSCU
CODONS	TTT	TTC	TTA	TTG	CTT	CTC	CTA	CTG	ATT	ATC	ATA	GTT	GTC	GTA	GTG	TCT	TCC	TCA	TCG	AGT	AGC	CCT	CCC	CCA	CCG	ACT	ACC	ACA	ACG	GCT	GCC	GCA	GCG	TAT	TAC	CAT	CAC	CAA	CAG	AAT	AAC	AAA	AAG	GAT	GAC	GAA	GAG	TGT	TGC
AMINOACIDS	F	F	L	L	L	L	L	L	I	I	I	V	V	V	V	S	S	S	S	S	S	P	P	P	P	T	T	T	T	A	A	A	A	Y	Y	H	H	Q	Q	N	N	K	K	D	D	E	E	C	C
Carnivore_chapparvovirus-MK448316.1-USA-2018-dog	1.793	0.207	2.769	1.077	1.538	0.154	0.462	0	1.63	0.457	0.913	1.63	0.148	1.778	0.444	2.083	0.833	1.167	0.083	0.667	1.167	2.261	0.696	1.043	0	1.538	0.821	1.436	0.205	1.6	0.4	1.733	0.267	1.895	0.105	1.529	0.471	1.6	0.4	1.086	0.914	1.892	0.108	1.636	0.364	1.674	0.326	1.13	0.87
Carnivore_chapparvovirus-MN928790.1-China-2018-cat	1.733	0.267	2.85	0.9	1.5	0.15	0.6	0	1.565	0.522	0.913	1.63	0.148	1.63	0.593	2.028	0.845	1.183	0.085	0.676	1.183	2.261	0.696	1.043	0	1.5	0.8	1.5	0.2	1.6	0.533	1.6	0.267	1.889	0.111	1.529	0.471	1.548	0.452	1.111	0.889	1.946	0.054	1.625	0.375	1.581	0.419	1.083	0.917
Carnivore_chapparvovirus-MN928791.1-China-2019-cat	1.724	0.276	2.4	1.05	1.65	0.15	0.6	0.15	1.5	0.587	0.913	1.6	0.133	1.6	0.667	2	0.833	1.25	0.083	0.667	1.167	2.261	0.696	1.043	0	1.538	0.718	1.538	0.205	1.6	0.533	1.6	0.267	1.889	0.111	1.529	0.471	1.533	0.467	1.111	0.889	1.946	0.054	1.688	0.312	1.581	0.419	1.13	0.87
Carnivore_chapparvovirus-MT123283.1-China-2018-dog	1.724	0.276	2.429	1.143	1.571	0.286	0.571	0	1.565	0.522	0.913	1.63	0.148	1.63	0.593	1.971	0.857	1.2	0.086	0.686	1.2	2.182	0.727	1.091	0	1.5	0.8	1.4	0.3	1.677	0.516	1.548	0.258	1.889	0.111	1.529	0.471	1.467	0.533	1.135	0.865	1.892	0.108	1.613	0.387	1.636	0.364	1.083	0.917
Carnivore_chapparvovirus-MT123284.1-China-2019-dog	1.724	0.276	2.488	1.171	1.463	0.293	0.585	0	1.533	0.533	0.933	1.778	0.148	1.63	0.444	1.859	1.014	1.183	0.085	0.676	1.183	2.261	0.696	1.043	0	1.463	0.78	1.463	0.293	1.6	0.533	1.467	0.4	1.889	0.111	1.529	0.471	1.467	0.533	1.111	0.889	1.944	0.056	1.742	0.258	1.636	0.364	1.043	0.957
Carnivore_chapparvovirus-MT123285.1-China-2019-dog	1.733	0.267	2.923	0.923	1.538	0.154	0.462	0	1.565	0.522	0.913	1.63	0.296	1.63	0.444	2.083	0.833	1.167	0.083	0.667	1.167	2.261	0.696	1.043	0	1.463	0.878	1.463	0.195	1.548	0.516	1.419	0.516	2	0	1.412	0.588	1.586	0.414	1.143	0.857	1.892	0.108	1.636	0.364	1.674	0.326	1.182	0.818
Carnivore_chapparvovirus-MT123286.1-China-2019-dog	1.733	0.267	2.308	1.385	1.538	0.154	0.615	0	1.533	0.533	0.933	1.655	0.276	1.517	0.552	2.083	0.833	1.167	0.083	0.667	1.167	2.261	0.696	1.043	0	1.5	0.8	1.5	0.2	1.548	0.645	1.677	0.129	1.889	0.111	1.529	0.471	1.533	0.467	1.081	0.919	1.947	0.053	1.613	0.387	1.619	0.381	1.182	0.818
Carnivore_chapparvovirus-MT123287.1-China-2019-dog	1.733	0.267	2.462	1.231	1.538	0.154	0.615	0	1.565	0.522	0.913	1.429	0.286	1.714	0.571	2.057	0.771	1.114	0.171	0.686	1.2	2.4	0.8	0.8	0	1.5	0.8	1.5	0.2	1.467	0.667	1.6	0.267	1.889	0.111	1.529	0.471	1.533	0.467	1.111	0.889	1.947	0.053	1.677	0.323	1.659	0.341	1.091	0.909
Carnivore_chapparvovirus-MT710947.1-Italy-2019-dog	1.8	0.2	2.7	1.05	1.5	0.15	0.6	0	1.66	0.447	0.894	1.538	0.154	1.692	0.615	2.028	0.845	1.183	0.085	0.676	1.183	2.087	0.696	1.217	0	1.5	0.8	1.5	0.2	1.6	0.4	1.733	0.267	1.889	0.111	1.529	0.471	1.6	0.4	1.167	0.833	1.892	0.108	1.625	0.375	1.628	0.372	1.083	0.917
Carnivore_chapparvovirus-MT710948.1-Italy-2019-dog	1.8	0.2	2.7	1.05	1.5	0.15	0.6	0	1.66	0.447	0.894	1.538	0.154	1.692	0.615	2.028	0.845	1.183	0.085	0.676	1.183	2	0.727	1.273	0	1.5	0.8	1.5	0.2	1.6	0.4	1.733	0.267	1.889	0.111	1.529	0.471	1.6	0.4	1.167	0.833	1.892	0.108	1.625	0.375	1.628	0.372	1.083	0.917
Carnivore_chapparvovirus-OK546100.1-Canada-2016-dog	1.733	0.267	2.55	1.2	1.5	0.15	0.6	0	1.565	0.522	0.913	1.63	0.148	1.481	0.741	2.028	0.845	1.099	0.169	0.676	1.183	2.261	0.696	1.043	0	1.5	0.8	1.5	0.2	1.6	0.4	1.733	0.267	1.889	0.111	1.556	0.444	1.6	0.4	1.143	0.857	1.946	0.054	1.636	0.364	1.628	0.372	1.083	0.917
Carnivore_chapparvovirus-OK546101.1-Canada-2009-dog	1.733	0.267	2.7	1.05	1.5	0.15	0.6	0	1.565	0.522	0.913	1.63	0.148	1.778	0.444	2.028	0.845	1.183	0.085	0.676	1.183	2.261	0.696	1.043	0	1.5	0.7	1.6	0.2	1.6	0.533	1.6	0.267	1.889	0.111	1.529	0.471	1.6	0.4	1.143	0.857	1.946	0.054	1.636	0.364	1.674	0.326	1.083	0.917
Carnivore_chapparvovirus-OK546102.1-Canada-2011-dog	1.733	0.267	2	1.231	1.692	0.154	0.308	0.615	1.63	0.522	0.848	1.6	0.267	1.6	0.533	1.89	0.658	1.479	0.082	0.493	1.397	2.087	0.522	1.391	0	1.524	0.762	1.524	0.19	1.63	0.296	1.778	0.296	1.667	0.333	1.529	0.471	1.613	0.387	1.211	0.789	1.838	0.162	1.533	0.467	1.619	0.381	0.917	1.083
Carnivore_chapparvovirus-OM640108.1-Canada-2014-dog	1.733	0.267	2.7	1.05	1.65	0	0.6	0	1.565	0.522	0.913	1.63	0.148	1.778	0.444	2.028	0.845	1.183	0.085	0.676	1.183	2.435	0.522	1.043	0	1.463	0.878	1.463	0.195	1.655	0.414	1.655	0.276	1.882	0.118	1.667	0.333	1.6	0.4	1.081	0.919	1.892	0.108	1.677	0.323	1.674	0.326	1.083	0.917
Carnivore_chapparvovirus-OM640109.1-Canada-2014-dog	1.667	0.333	2.769	0.615	1.692	0.154	0.462	0.308	1.37	0.652	0.978	1.655	0.276	1.517	0.552	1.917	0.667	1.5	0.083	0.417	1.417	2.087	0.522	1.391	0	1.4	0.8	1.6	0.2	1.793	0.276	1.517	0.414	1.778	0.222	1.647	0.353	1.548	0.452	1.211	0.789	1.944	0.056	1.6	0.4	1.674	0.326	1	1
Feline_chaphamaparvovirus-MN396757.1-Canada-2018-cat	1.478	0.522	2.478	1.696	0.522	0.391	0.783	0.13	1.63	0.326	1.043	2	0.571	0.857	0.571	1.5	0.667	1.333	0.083	0.583	1.833	1.333	0.444	1.926	0.296	1.659	0.78	1.268	0.293	2.286	0.571	1.143	0	1.667	0.333	1.263	0.737	1.5	0.5	1.333	0.667	1.6	0.4	1.55	0.45	1.765	0.235	1	1
Feline_chaphamaparvovirus-MN794869.1-USA-2019-cat	1.565	0.435	2.553	1.66	0.511	0.383	0.766	0.128	1.568	0.341	1.091	2.133	0.533	0.8	0.533	1.459	0.73	1.378	0.081	0.568	1.784	1.44	0.32	2.08	0.16	1.8	0.7	1.3	0.2	2.207	0.69	1.103	0	1.667	0.333	1.263	0.737	1.52	0.48	1.333	0.667	1.659	0.341	1.55	0.45	1.706	0.294	1	1
Feline_chaphamaparvovirus-MT708230.1-China-2019-cat	1.565	0.435	2.667	1.467	0.533	0.4	0.667	0.267	1.605	0.279	1.116	1.939	0.606	0.848	0.606	1.459	0.649	1.378	0.081	0.649	1.784	1.385	0.462	2	0.154	1.744	0.718	1.333	0.205	2.345	0.552	1.103	0	1.778	0.222	1.263	0.737	1.5	0.5	1.389	0.611	1.55	0.45	1.61	0.39	1.758	0.242	1	1
Feline_chaphamaparvovirus-MT708231.1-China-2019-cat	1.478	0.522	2.533	1.6	0.533	0.4	0.8	0.133	1.605	0.419	0.977	1.939	0.606	0.97	0.485	1.479	0.658	1.479	0.082	0.575	1.726	1.28	0.48	2.08	0.16	1.81	0.762	1.238	0.19	2.308	0.615	1.077	0	1.579	0.421	1.455	0.545	1.364	0.636	1.412	0.588	1.55	0.45	1.538	0.462	1.706	0.294	1	1
Feline_chaphamaparvovirus-MW404251.1-Italy-2019-cat	1.5	0.5	2.533	1.6	0.533	0.4	0.8	0.133	1.565	0.326	1.109	2.143	0.571	0.571	0.714	1.521	0.676	1.437	0.085	0.423	1.859	1.385	0.462	1.846	0.308	1.756	0.78	1.171	0.293	2.286	0.571	1.143	0	1.667	0.333	1.158	0.842	1.5	0.5	1.351	0.649	1.641	0.359	1.55	0.45	1.714	0.286	1	1
Feline_chaphamaparvovirus-MW404252.1-Italy-2019-cat	1.478	0.522	2.739	1.435	0.522	0.391	0.783	0.13	1.63	0.326	1.043	1.857	0.714	0.857	0.571	1.479	0.658	1.397	0.082	0.575	1.808	1.231	0.615	2	0.154	1.756	0.78	1.171	0.293	2.286	0.571	1.143	0	1.667	0.333	1.158	0.842	1.5	0.5	1.333	0.667	1.6	0.4	1.55	0.45	1.771	0.229	1	1
Feline_chaphamaparvovirus-MW404253.1-Italy-2019-cat	1.565	0.435	2.667	1.6	0.533	0.4	0.533	0.267	1.6	0.267	1.133	2.133	0.667	0.667	0.533	1.521	0.676	1.437	0.085	0.507	1.775	1.385	0.462	1.692	0.462	1.8	0.7	1.2	0.3	2.286	0.571	1.143	0	1.778	0.222	1.368	0.632	1.478	0.522	1.333	0.667	1.65	0.35	1.538	0.462	1.758	0.242	1	1
Feline_chaphamaparvovirus-MZ031965.1-China-2020-cat	1.478	0.522	2.667	1.6	0.533	0.4	0.667	0.133	1.568	0.273	1.159	2	0.625	0.75	0.625	1.479	0.658	1.397	0.082	0.658	1.726	1.385	0.462	2	0.154	1.8	0.7	1.2	0.3	2.286	0.571	1.143	0	1.778	0.222	1.263	0.737	1.5	0.5	1.368	0.632	1.6	0.4	1.55	0.45	1.818	0.182	1	1
Feline_chaphamaparvovirus-MZ031966.1-China-2020-cat	1.478	0.522	2.609	1.565	0.522	0.391	0.783	0.13	1.568	0.341	1.091	2.133	0.533	0.8	0.533	1.479	0.658	1.397	0.082	0.575	1.808	1.385	0.462	2	0.154	1.756	0.78	1.268	0.195	2.286	0.571	1.143	0	1.667	0.333	1.263	0.737	1.417	0.583	1.333	0.667	1.55	0.45	1.55	0.45	1.706	0.294	1	1
Feline_chaphamaparvovirus-OP499830.1-China-2022-cat	1.565	0.435	2.667	1.6	0.533	0.4	0.667	0.133	1.605	0.279	1.116	2	0.588	0.824	0.588	1.459	0.649	1.378	0.081	0.649	1.784	1.385	0.462	2	0.154	1.744	0.718	1.231	0.308	2.286	0.571	1.143	0	1.778	0.222	1.263	0.737	1.5	0.5	1.314	0.686	1.6	0.4	1.619	0.381	1.758	0.242	1	1
Feline_chaphamaparvovirus-OP499831.1-China-2022-cat	1.565	0.435	2.8	1.467	0.533	0.4	0.667	0.133	1.605	0.279	1.116	2	0.588	0.824	0.588	1.479	0.658	1.397	0.082	0.658	1.726	1.385	0.462	2	0.154	1.744	0.718	1.231	0.308	2.286	0.571	1.143	0	1.778	0.222	1.263	0.737	1.5	0.5	1.333	0.667	1.6	0.4	1.61	0.39	1.758	0.242	1	1
Feline_chaphamaparvovirus-OP499832.1-China-2022-cat	1.565	0.435	2.8	1.467	0.533	0.4	0.667	0.133	1.605	0.279	1.116	2	0.588	0.824	0.588	1.459	0.649	1.378	0.081	0.649	1.784	1.385	0.462	2	0.154	1.744	0.718	1.231	0.308	2.286	0.571	1.143	0	1.778	0.222	1.263	0.737	1.5	0.5	1.333	0.667	1.6	0.4	1.61	0.39	1.758	0.242	1	1
Feline_chaphamaparvovirus-OP499833.1-China-2022-cat	1.565	0.435	2.8	1.467	0.533	0.4	0.667	0.133	1.605	0.279	1.116	2	0.588	0.824	0.588	1.459	0.649	1.378	0.081	0.649	1.784	1.385	0.462	2	0.154	1.744	0.718	1.231	0.308	2.286	0.571	1.143	0	1.778	0.222	1.263	0.737	1.5	0.5	1.314	0.686	1.6	0.4	1.619	0.381	1.758	0.242	1	1
VP-RSCU
CODONS	TTT	TTC	TTA	TTG	CTT	CTC	CTA	CTG	ATT	ATC	ATA	GTT	GTC	GTA	GTG	TCT	TCC	TCA	TCG	AGT	AGC	CCT	CCC	CCA	CCG	ACT	ACC	ACA	ACG	GCT	GCC	GCA	GCG	TAT	TAC	CAT	CAC	CAA	CAG	AAT	AAC	AAA	AAG	GAT	GAC	GAA	GAG	TGT	TGC
AMINOACIDS	F	F	L	L	L	L	L	L	I	I	I	V	V	V	V	S	S	S	S	S	S	P	P	P	P	T	T	T	T	A	A	A	A	Y	Y	H	H	Q	Q	N	N	K	K	D	D	E	E	C	C
Carnivore_chapparvovirus-MK448316.1-USA-2018	2	0	2.889	0.444	0.889	0.667	1.111	0	1.875	0.188	0.938	1.895	0	1.895	0.211	2	0.333	1.833	0.167	0.5	1.167	1.455	0.485	1.939	0.121	1.286	0.286	1.929	0.5	1.6	0.133	2.267	0	1.172	0.828	1.692	0.308	1.733	0.267	1.5	0.5	1.923	0.077	1.5	0.5	2	0	1.714	0.286
Carnivore_chapparvovirus-MN928790.1-China-2018	2	0	3	0.25	1	0.5	1	0.25	1.714	0.214	1.071	1.684	0.211	1.895	0.211	2.167	0.333	1.833	0.167	0.5	1	1.576	0.606	1.576	0.242	1.357	0.357	1.857	0.429	1.6	0.133	2.267	0	1.259	0.741	1.692	0.308	1.733	0.267	1.543	0.457	1.778	0.222	1.484	0.516	2	0	1.714	0.286
Carnivore_chapparvovirus-MN928791.1-China-2019	2	0	3	0.25	1	0.5	1.25	0	1.7	0.2	1.1	1.778	0.222	1.556	0.444	2.057	0.343	1.886	0.171	0.514	1.029	1.529	0.588	1.765	0.118	1.382	0.364	1.818	0.436	1.6	0.133	2.267	0	1.259	0.741	1.846	0.154	1.714	0.286	1.529	0.471	1.926	0.074	1.5	0.5	2	0	1.667	0.333
Carnivore_chapparvovirus-MT123283.1-China-2018	2	0	3.12	0	1.2	0.48	1.2	0	1.759	0.103	1.138	2.105	0	1.684	0.211	2.057	0.343	1.714	0.343	0.514	1.029	1.455	0.606	1.818	0.121	1.382	0.364	1.964	0.291	1.6	0.133	2.267	0	1.333	0.667	1.692	0.308	1.733	0.267	1.486	0.514	1.76	0.24	1.5	0.5	2	0	1.667	0.333
Carnivore_chapparvovirus-MT123284.1-China-2019	2	0	3	0.25	1	0.5	1.25	0	1.7	0.2	1.1	1.778	0.222	1.556	0.444	2.057	0.343	1.886	0.171	0.514	1.029	1.697	0.485	1.576	0.242	1.309	0.364	1.891	0.436	1.6	0.133	2.267	0	1.286	0.714	1.692	0.308	1.733	0.267	1.529	0.471	1.926	0.074	1.5	0.5	1.913	0.087	1.667	0.333
Carnivore_chapparvovirus-MT123285.1-China-2019	2	0	2.88	0.48	0.72	0.72	1.2	0	1.714	0.214	1.071	1.8	0.2	1.8	0.2	2.057	0.343	1.886	0.171	0.514	1.029	1.647	0.588	1.529	0.235	1.309	0.364	1.818	0.509	1.517	0.138	2.345	0	1.259	0.741	1.692	0.308	1.733	0.267	1.471	0.529	1.923	0.077	1.5	0.5	2	0	1.714	0.286
Carnivore_chapparvovirus-MT123286.1-China-2019	1.9	0.1	3	0.25	1	0.5	1.25	0	1.778	0.111	1.111	1.905	0.19	1.714	0.19	2.057	0.343	1.886	0.171	0.686	0.857	1.647	0.588	1.647	0.118	1.382	0.364	1.891	0.364	1.379	0.276	2.345	0	1.286	0.714	1.692	0.308	1.733	0.267	1.529	0.471	1.846	0.154	1.5	0.5	2	0	1.667	0.333
Carnivore_chapparvovirus-MT123287.1-China-2019	2	0	3	0.25	1	0.5	1.25	0	1.759	0.207	1.034	1.684	0.211	1.895	0.211	2.057	0.343	1.886	0.171	0.514	1.029	1.576	0.606	1.697	0.121	1.309	0.364	1.891	0.436	1.6	0.133	2.267	0	1.286	0.714	1.692	0.308	1.6	0.4	1.529	0.471	1.84	0.16	1.5	0.5	2	0	1.667	0.333
Carnivore_chapparvovirus-MT710947.1-Italy-2019	2	0	3.25	0	1	0.5	1.25	0	1.759	0.103	1.138	2	0	2	0	2.057	0.343	1.543	0.514	0.514	1.029	1.455	0.606	1.697	0.242	1.333	0.37	2	0.296	1.6	0.133	2.267	0	1.214	0.786	1.692	0.308	1.733	0.267	1.529	0.471	1.923	0.077	1.5	0.5	2	0	1.667	0.333
Carnivore_chapparvovirus-MT710948.1-Italy-2019	2	0	3.25	0	1	0.5	1.25	0	1.821	0.107	1.071	2	0	2	0	2.057	0.343	1.543	0.514	0.514	1.029	1.455	0.606	1.697	0.242	1.309	0.364	2.036	0.291	1.6	0.133	2.267	0	1.214	0.786	1.692	0.308	1.733	0.267	1.529	0.471	1.923	0.077	1.5	0.5	2	0	1.667	0.333
Carnivore_chapparvovirus-OK546100.1-Canada-2016	2	0	3	0.25	1	0.5	1.25	0	1.9	0.1	1	1.895	0	1.895	0.211	1.886	0.514	1.886	0.171	0.514	1.029	1.455	0.606	1.818	0.121	1.309	0.364	1.891	0.436	1.6	0.267	2	0.133	1.286	0.714	1.692	0.308	1.733	0.267	1.529	0.471	1.846	0.154	1.5	0.5	2	0	1.667	0.333
Carnivore_chapparvovirus-OK546101.1-Canada-2009	2	0	3	0.25	1	0.5	1.25	0	1.862	0.103	1.034	1.895	0	1.895	0.211	2.057	0.343	1.886	0.171	0.514	1.029	1.455	0.606	1.818	0.121	1.309	0.364	1.891	0.436	1.6	0.133	2.267	0	1.286	0.714	1.692	0.308	1.733	0.267	1.529	0.471	1.846	0.154	1.5	0.5	2	0	1.667	0.333
Carnivore_chapparvovirus-OK546102.1-Canada-2011	1.7	0.3	3.25	0.5	0.75	0.25	1.25	0	1.448	0.517	1.034	1.778	0.222	2	0	1.622	0.649	2.27	0	0.973	0.486	1.455	0.364	1.818	0.364	1.154	0.385	2.231	0.231	1.419	0	2.452	0.129	1.357	0.643	1.5	0.5	1.733	0.267	1.657	0.343	1.846	0.154	1.438	0.562	2	0	2	0
Carnivore_chapparvovirus-OM640108.1-Canada-2014	2	0	3	0.25	1	0.5	1.25	0	1.7	0.2	1.1	2	0	1.778	0.222	2.057	0.343	1.886	0.171	0.514	1.029	1.455	0.606	1.697	0.242	1.309	0.364	2.036	0.291	1.6	0.133	2.267	0	1.286	0.714	1.692	0.308	1.733	0.267	1.6	0.4	1.923	0.077	1.484	0.516	2	0	1.667	0.333
Carnivore_chapparvovirus-OM640109.1-Canada-2014	1.7	0.3	3.5	0.25	1	0	1.25	0	1.448	0.517	1.034	1.778	0.222	2	0	1.297	0.973	2.108	0.162	0.811	0.649	1.333	0.485	1.818	0.364	1.077	0.462	2.231	0.231	1.29	0.129	2.323	0.258	1.429	0.571	1.538	0.462	1.733	0.267	1.647	0.353	1.84	0.16	1.438	0.562	2	0	2	0
Feline_chaphamaparvovirus-MN396757.1-Canada-2018	0.909	1.091	2.75	0.25	0.75	0.25	1.25	0.75	0.882	0.441	1.676	0.533	1.067	2.4	0	0.828	0	2.69	0.207	1.241	1.034	0.914	0	3.086	0	1.286	0.429	2.071	0.214	1.333	0	2.444	0.222	1.462	0.538	1.571	0.429	1.684	0.316	1.545	0.455	1.926	0.074	1.29	0.71	1.895	0.105	0.8	1.2
Feline_chaphamaparvovirus-MN794869.1-USA-2019	0.909	1.091	2.75	0.25	0.75	0.25	1.25	0.75	0.909	0.364	1.727	0.533	1.067	2.4	0	0.828	0	2.69	0.207	1.241	1.034	0.914	0	2.857	0.229	1.214	0.429	2.143	0.214	1.333	0	2.444	0.222	1.462	0.538	1.571	0.429	1.789	0.211	1.545	0.455	2	0	1.312	0.688	1.895	0.105	0.8	1.2
Feline_chaphamaparvovirus-MT708230.1-China-2019	0.952	1.048	2.75	0.25	0.75	0.25	1.25	0.75	0.794	0.441	1.765	0.533	1.067	2.4	0	0.857	0.214	2.571	0.214	1.286	0.857	0.914	0	3.086	0	1.31	0.483	2.069	0.138	1.263	0	2.526	0.211	1.429	0.571	1.667	0.333	1.6	0.4	1.545	0.455	2	0	1.333	0.667	1.895	0.105	1	1
Feline_chaphamaparvovirus-MT708231.1-China-2019	0.909	1.091	2.75	0.25	0.75	0.25	1.25	0.75	0.882	0.441	1.676	0.533	1.067	2.4	0	0.857	0	2.571	0.214	1.286	1.071	0.914	0	2.971	0.114	1.214	0.429	2.214	0.143	1.263	0	2.526	0.211	1.462	0.538	1.571	0.429	1.684	0.316	1.545	0.455	2	0	1.29	0.71	1.895	0.105	0.8	1.2
Feline_chaphamaparvovirus-MW404251.1-Italy-2019	0.909	1.091	2.75	0.25	0.75	0.25	1.25	0.75	0.857	0.429	1.714	0.571	1.143	2.286	0	0.828	0	2.483	0.414	1.241	1.034	0.914	0	2.971	0.114	1.214	0.429	2.143	0.214	1.333	0	2.444	0.222	1.462	0.538	1.571	0.429	1.684	0.316	1.591	0.409	2	0	1.29	0.71	1.9	0.1	0.8	1.2
Feline_chaphamaparvovirus-MW404252.1-Italy-2019	0.909	1.091	2.75	0.25	0.75	0.25	1.25	0.75	0.857	0.429	1.714	0.571	1.143	2.286	0	0.828	0	2.69	0.207	1.241	1.034	0.914	0.114	2.857	0.114	1.286	0.429	2.143	0.143	1.333	0	2.444	0.222	1.462	0.538	1.571	0.429	1.789	0.211	1.591	0.409	1.926	0.074	1.29	0.71	1.895	0.105	0.8	1.2
Feline_chaphamaparvovirus-MW404253.1-Italy-2019	0.909	1.091	2.75	0.25	0.75	0.25	1.25	0.75	0.857	0.429	1.714	0.571	1.143	2.286	0	0.828	0	2.483	0.414	1.241	1.034	0.914	0	2.971	0.114	1.214	0.429	2.143	0.214	1.333	0	2.444	0.222	1.407	0.593	1.6	0.4	1.684	0.316	1.571	0.429	2	0	1.29	0.71	1.789	0.211	1	1
Feline_chaphamaparvovirus-MW404254.1-Italy-2019	0.909	1.091	2.75	0.25	0.75	0.25	1.25	0.75	0.857	0.429	1.714	0.571	1.143	2.286	0	0.828	0	2.69	0.207	1.241	1.034	0.914	0	2.971	0.114	1.214	0.429	2.143	0.214	1.333	0	2.444	0.222	1.462	0.538	1.571	0.429	1.684	0.316	1.6	0.4	2	0	1.267	0.733	1.895	0.105	0.8	1.2
Feline_chaphamaparvovirus-MW404255.1-Italy-2019	0.909	1.091	2.75	0.25	0.75	0.25	1.25	0.75	0.857	0.429	1.714	0.571	1.143	2.286	0	0.828	0	2.69	0.207	1.241	1.034	0.914	0	2.971	0.114	1.214	0.429	2.143	0.214	1.333	0	2.222	0.444	1.462	0.538	1.571	0.429	1.684	0.316	1.6	0.4	2	0	1.267	0.733	1.895	0.105	0.8	1.2
Feline_chaphamaparvovirus-MZ031965.1-China-2020	0.909	1.091	2.75	0.25	0.75	0.25	1.25	0.75	0.909	0.364	1.727	0.533	1.067	2.4	0	0.8	0	2.8	0.2	1.2	1	0.914	0	3.086	0	1.286	0.5	2.071	0.143	1.333	0	2.667	0	1.429	0.571	1.636	0.364	1.8	0.2	1.609	0.391	2	0	1.267	0.733	1.895	0.105	1	1
Feline_chaphamaparvovirus-MZ031966.1-China-2020	0.909	1.091	2.75	0.25	0.75	0.25	1.25	0.75	0.882	0.441	1.676	0.533	1.067	2.4	0	0.857	0	2.571	0.214	1.286	1.071	0.914	0	2.971	0.114	1.214	0.429	2.214	0.143	1.263	0	2.526	0.211	1.462	0.538	1.571	0.429	1.684	0.316	1.545	0.455	2	0	1.29	0.71	1.895	0.105	0.8	1.2
Feline_chaphamaparvovirus-MZ712100.1-Turkey-2020	0.9	1.1	2.88	0.24	0.72	0.24	1.2	0.72	0.917	0.417	1.667	0.571	1.143	2.286	0	0.8	0	2.8	0.2	1.4	0.8	0.824	0	3.176	0	1.259	0.444	2.074	0.222	1.556	0	2.444	0	1.481	0.519	1.5	0.5	1.7	0.3	1.644	0.356	1.926	0.074	1.241	0.759	2	0	0.8	1.2
Feline_chaphamaparvovirus-OP499830.1-China-2022	0.909	1.091	2.75	0.25	0.75	0.25	1.25	0.75	0.882	0.441	1.676	0.533	1.067	2.133	0.267	1	0	2.8	0.2	1.2	0.8	0.914	0	2.971	0.114	1.309	0.436	2.036	0.218	1.333	0	2.667	0	1.481	0.519	1.636	0.364	1.6	0.4	1.609	0.391	2	0	1.267	0.733	1.895	0.105	0.8	1.2
Feline_chaphamaparvovirus-OP499831.1-China-2022	0.909	1.091	2.75	0.25	0.75	0.25	1.25	0.75	0.882	0.441	1.676	0.533	1.067	2.133	0.267	1	0	2.8	0.2	1.2	0.8	0.914	0	2.971	0.114	1.309	0.436	2.036	0.218	1.333	0	2.667	0	1.429	0.571	1.636	0.364	1.6	0.4	1.609	0.391	2	0	1.267	0.733	1.895	0.105	1	1
Feline_chaphamaparvovirus-OP499832.1-China-2022	0.909	1.091	2.75	0.25	0.75	0.25	1.25	0.75	0.882	0.441	1.676	0.533	1.067	2.133	0.267	1.034	0	2.69	0.207	1.241	0.828	0.914	0	2.971	0.114	1.309	0.436	2.036	0.218	1.333	0	2.667	0	1.429	0.571	1.636	0.364	1.619	0.381	1.609	0.391	2	0	1.267	0.733	1.895	0.105	1	1
Feline_chaphamaparvovirus-OP499833.1-China-2022	0.909	1.091	2.75	0.25	0.75	0.25	1.25	0.75	0.882	0.441	1.676	0.533	1.067	2.133	0.267	1	0	2.8	0.2	1.2	0.8	0.914	0	2.971	0.114	1.309	0.436	2.036	0.218	1.333	0	2.667	0	1.429	0.571	1.636	0.364	1.6	0.4	1.609	0.391	2	0	1.267	0.733	1.895	0.105	1	1
Complete sequence-RSCU
CODONS	TTT	TTC	TTA	TTG	CTT	CTC	CTA	CTG	ATT	ATC	ATA	GTT	GTC	GTA	GTG	TCT	TCC	TCA	TCG	AGT	AGC	CCT	CCC	CCA	CCG	ACT	ACC	ACA	ACG	GCT	GCC	GCA	GCG	TAT	TAC	CAT	CAC	CAA	CAG	AAT	AAC	AAA	AAG	GAT	GAC	GAA	GAG	TGT	TGC
AMINOACIDS	F	F	L	L	L	L	L	L	I	I	I	V	V	V	V	S	S	S	S	S	S	P	P	P	P	T	T	T	T	A	A	A	A	Y	Y	H	H	Q	Q	N	N	K	K	D	D	E	E	C	C
Feline_chaphamaparvovirus-MN396757.1-Canada-2018-cat	1.2	0.8	2.571	1.2	0.6	0.343	0.943	0.343	1.312	0.375	1.312	1.488	0.744	1.395	0.372	1.307	0.475	1.723	0.119	0.772	1.604	1.097	0.194	2.581	0.129	1.443	0.577	1.732	0.247	1.913	0.348	1.652	0.087	1.545	0.455	1.394	0.606	1.581	0.419	1.45	0.55	1.731	0.269	1.437	0.563	1.811	0.189	0.96	1.04
Feline_chaphamaparvovirus-MN794869.1-USA-2019-cat	1.244	0.756	2.62	1.183	0.592	0.338	0.93	0.338	1.286	0.351	1.364	1.6	0.711	1.333	0.356	1.282	0.524	1.748	0.117	0.757	1.573	1.133	0.133	2.533	0.2	1.458	0.542	1.792	0.208	1.872	0.426	1.617	0.085	1.545	0.455	1.394	0.606	1.636	0.364	1.45	0.55	1.794	0.206	1.444	0.556	1.774	0.226	0.96	1.04
Feline_chaphamaparvovirus-MW404251.1-Italy-2019-cat	1.217	0.783	2.609	1.13	0.609	0.348	0.957	0.348	1.259	0.37	1.37	1.619	0.762	1.143	0.476	1.32	0.48	1.74	0.18	0.66	1.62	1.115	0.197	2.492	0.197	1.443	0.577	1.732	0.247	1.913	0.348	1.652	0.087	1.545	0.455	1.333	0.667	1.581	0.419	1.481	0.519	1.788	0.212	1.437	0.563	1.782	0.218	0.96	1.04
Feline_chaphamaparvovirus-MW404252.1-Italy-2019-cat	1.2	0.8	2.743	1.029	0.6	0.343	0.943	0.343	1.296	0.37	1.333	1.429	0.857	1.333	0.381	1.294	0.471	1.765	0.118	0.765	1.588	1.049	0.328	2.492	0.131	1.485	0.577	1.732	0.206	1.913	0.348	1.652	0.087	1.545	0.455	1.333	0.667	1.628	0.372	1.475	0.525	1.731	0.269	1.437	0.563	1.815	0.185	0.96	1.04
Feline_chaphamaparvovirus-MW404253.1-Italy-2019-cat	1.244	0.756	2.696	1.13	0.609	0.348	0.783	0.435	1.275	0.338	1.388	1.636	0.818	1.182	0.364	1.32	0.48	1.74	0.18	0.72	1.56	1.115	0.197	2.426	0.262	1.458	0.542	1.75	0.25	1.913	0.348	1.652	0.087	1.556	0.444	1.471	0.529	1.571	0.429	1.457	0.543	1.794	0.206	1.429	0.571	1.769	0.231	1	1
Feline_chaphamaparvovirus-MT708230.1-China-2019-cat	1.273	0.727	2.696	1.043	0.609	0.348	0.87	0.435	1.247	0.351	1.403	1.5	0.75	1.333	0.417	1.294	0.529	1.706	0.118	0.824	1.529	1.115	0.197	2.623	0.066	1.485	0.577	1.773	0.165	1.917	0.333	1.667	0.083	1.565	0.435	1.419	0.581	1.545	0.455	1.475	0.525	1.735	0.265	1.493	0.507	1.808	0.192	1	1
Feline_chaphamaparvovirus-MT708231.1-China-2019-cat	1.2	0.8	2.609	1.13	0.609	0.348	0.957	0.348	1.286	0.429	1.286	1.5	0.75	1.417	0.333	1.307	0.475	1.782	0.119	0.772	1.545	1.067	0.2	2.6	0.133	1.469	0.571	1.796	0.163	1.867	0.356	1.689	0.089	1.511	0.489	1.5	0.5	1.512	0.488	1.487	0.513	1.731	0.269	1.429	0.571	1.774	0.226	0.957	1.043
Feline_chaphamaparvovirus-MZ031965.1-China-2020-cat	1.2	0.8	2.696	1.13	0.609	0.348	0.87	0.348	1.286	0.312	1.403	1.532	0.766	1.277	0.426	1.282	0.466	1.806	0.117	0.816	1.515	1.115	0.197	2.623	0.066	1.5	0.583	1.708	0.208	1.913	0.348	1.739	0	1.565	0.435	1.4	0.6	1.636	0.364	1.5	0.5	1.761	0.239	1.429	0.571	1.846	0.154	1	1
Feline_chaphamaparvovirus-MZ031966.1-China-2020-cat	1.2	0.8	2.657	1.114	0.6	0.343	0.943	0.343	1.269	0.385	1.346	1.6	0.711	1.333	0.356	1.307	0.475	1.723	0.119	0.772	1.604	1.115	0.197	2.557	0.131	1.443	0.577	1.814	0.165	1.872	0.34	1.702	0.085	1.545	0.455	1.394	0.606	1.535	0.465	1.45	0.55	1.731	0.269	1.437	0.563	1.774	0.226	0.96	1.04
Feline_chaphamaparvovirus-OP499830.1-China-2022-cat	1.244	0.756	2.696	1.13	0.609	0.348	0.87	0.348	1.286	0.351	1.364	1.551	0.735	1.224	0.49	1.327	0.462	1.788	0.115	0.808	1.5	1.115	0.197	2.557	0.131	1.489	0.553	1.702	0.255	1.913	0.348	1.739	0	1.6	0.4	1.4	0.6	1.545	0.455	1.481	0.519	1.758	0.242	1.472	0.528	1.808	0.192	0.96	1.04
Feline_chaphamaparvovirus-OP499831.1-China-2022-cat	1.244	0.756	2.783	1.043	0.609	0.348	0.87	0.348	1.286	0.351	1.364	1.551	0.735	1.224	0.49	1.34	0.466	1.806	0.117	0.816	1.456	1.115	0.197	2.557	0.131	1.489	0.553	1.702	0.255	1.913	0.348	1.739	0	1.565	0.435	1.4	0.6	1.545	0.455	1.488	0.512	1.758	0.242	1.465	0.535	1.808	0.192	1	1
Feline_chaphamaparvovirus-OP499832.1-China-2022-cat	1.244	0.756	2.783	1.043	0.609	0.348	0.87	0.348	1.286	0.351	1.364	1.551	0.735	1.224	0.49	1.34	0.466	1.748	0.117	0.816	1.515	1.115	0.197	2.557	0.131	1.489	0.553	1.702	0.255	1.913	0.348	1.739	0	1.565	0.435	1.4	0.6	1.556	0.444	1.488	0.512	1.758	0.242	1.465	0.535	1.808	0.192	1	1
Feline_chaphamaparvovirus-OP499833.1-China-2022-cat	1.244	0.756	2.783	1.043	0.609	0.348	0.87	0.348	1.286	0.351	1.364	1.551	0.735	1.224	0.49	1.327	0.462	1.788	0.115	0.808	1.5	1.115	0.197	2.557	0.131	1.489	0.553	1.702	0.255	1.913	0.348	1.739	0	1.565	0.435	1.4	0.6	1.545	0.455	1.481	0.519	1.758	0.242	1.472	0.528	1.808	0.192	1	1
Carnivore_chapparvovirus-MK448316.1-USA-2018-dog	1.88	0.12	2.818	0.818	1.273	0.364	0.727	0	1.731	0.346	0.923	1.739	0.087	1.826	0.348	2.056	0.667	1.389	0.111	0.611	1.167	1.786	0.571	1.571	0.071	1.389	0.505	1.726	0.379	1.6	0.267	2	0.133	1.458	0.542	1.6	0.4	1.644	0.356	1.296	0.704	1.905	0.095	1.569	0.431	1.788	0.212	1.267	0.733
Carnivore_chapparvovirus-MT123283.1-China-2018-dog	1.833	0.167	2.687	0.716	1.433	0.358	0.806	0	1.64	0.36	1	1.826	0.087	1.652	0.435	2	0.686	1.371	0.171	0.629	1.143	1.745	0.655	1.527	0.073	1.432	0.547	1.726	0.295	1.639	0.328	1.902	0.131	1.556	0.444	1.6	0.4	1.556	0.444	1.306	0.694	1.839	0.161	1.556	0.444	1.761	0.239	1.2	0.8
Carnivore_chapparvovirus-MT123284.1-China-2019-dog	1.837	0.163	2.677	0.831	1.292	0.369	0.831	0	1.6	0.4	1	1.778	0.178	1.6	0.444	1.925	0.792	1.415	0.113	0.623	1.132	1.929	0.571	1.357	0.143	1.375	0.542	1.708	0.375	1.6	0.333	1.867	0.2	1.522	0.478	1.6	0.4	1.556	0.444	1.314	0.686	1.937	0.063	1.619	0.381	1.731	0.269	1.172	0.828
Carnivore_chapparvovirus-MT123285.1-China-2019-dog	1.84	0.16	2.906	0.75	1.219	0.375	0.75	0	1.622	0.405	0.973	1.702	0.255	1.702	0.34	2.075	0.673	1.402	0.112	0.617	1.121	1.895	0.632	1.333	0.14	1.375	0.583	1.667	0.375	1.533	0.333	1.867	0.267	1.556	0.444	1.533	0.467	1.636	0.364	1.304	0.696	1.905	0.095	1.569	0.431	1.788	0.212	1.31	0.69
Carnivore_chapparvovirus-MT123286.1-China-2019-dog	1.8	0.2	2.571	0.952	1.333	0.286	0.857	0	1.625	0.375	1	1.76	0.24	1.6	0.4	2.075	0.673	1.402	0.112	0.673	1.065	1.895	0.632	1.404	0.07	1.432	0.547	1.726	0.295	1.467	0.467	2	0.067	1.522	0.478	1.6	0.4	1.6	0.4	1.296	0.704	1.906	0.094	1.556	0.444	1.754	0.246	1.286	0.714
Carnivore_chapparvovirus-MT123287.1-China-2019-dog	1.84	0.16	2.667	0.857	1.333	0.286	0.857	0	1.64	0.4	0.96	1.532	0.255	1.787	0.426	2.057	0.629	1.371	0.171	0.629	1.143	1.931	0.69	1.31	0.069	1.389	0.547	1.726	0.337	1.533	0.4	1.933	0.133	1.522	0.478	1.6	0.4	1.556	0.444	1.314	0.686	1.905	0.095	1.587	0.413	1.781	0.219	1.214	0.786
Carnivore_chapparvovirus-MT710947.1-Italy-2019-dog	1.88	0.12	2.906	0.656	1.312	0.281	0.844	0	1.697	0.316	0.987	1.739	0.087	1.826	0.348	2.038	0.679	1.302	0.226	0.623	1.132	1.714	0.643	1.5	0.143	1.404	0.553	1.787	0.255	1.6	0.267	2	0.133	1.478	0.522	1.6	0.4	1.644	0.356	1.343	0.657	1.905	0.095	1.562	0.438	1.758	0.242	1.2	0.8
Carnivore_chapparvovirus-MT710948.1-Italy-2019-dog	1.88	0.12	2.906	0.656	1.312	0.281	0.844	0	1.72	0.32	0.96	1.739	0.087	1.826	0.348	2.038	0.679	1.302	0.226	0.623	1.132	1.673	0.655	1.527	0.145	1.389	0.547	1.811	0.253	1.6	0.267	2	0.133	1.478	0.522	1.6	0.4	1.644	0.356	1.343	0.657	1.905	0.095	1.562	0.438	1.758	0.242	1.2	0.8
Carnivore_chapparvovirus-MN928790.1-China-2018-cat	1.837	0.163	2.906	0.656	1.312	0.281	0.75	0.094	1.622	0.405	0.973	1.652	0.174	1.739	0.435	2.075	0.673	1.402	0.112	0.617	1.121	1.857	0.643	1.357	0.143	1.417	0.542	1.708	0.333	1.6	0.333	1.933	0.133	1.511	0.489	1.6	0.4	1.609	0.391	1.324	0.676	1.875	0.125	1.556	0.444	1.727	0.273	1.226	0.774
Carnivore_chapparvovirus-MN928791.1-China-2019-cat	1.837	0.163	2.625	0.75	1.406	0.281	0.844	0.094	1.579	0.434	0.987	1.667	0.167	1.583	0.583	2.019	0.673	1.458	0.112	0.617	1.121	1.825	0.632	1.474	0.07	1.447	0.511	1.702	0.34	1.6	0.333	1.933	0.133	1.511	0.489	1.667	0.333	1.591	0.409	1.314	0.686	1.938	0.062	1.594	0.406	1.727	0.273	1.241	0.759
Carnivore_chapparvovirus-OK546100.1-Canada-2016-dog	1.84	0.16	2.719	0.844	1.312	0.281	0.844	0	1.697	0.355	0.947	1.739	0.087	1.652	0.522	1.981	0.736	1.358	0.17	0.623	1.132	1.786	0.643	1.5	0.071	1.389	0.547	1.726	0.337	1.6	0.333	1.867	0.2	1.522	0.478	1.613	0.387	1.644	0.356	1.333	0.667	1.905	0.095	1.569	0.431	1.758	0.242	1.2	0.8
Carnivore_chapparvovirus-OK546101.1-Canada-2009-dog	1.84	0.16	2.812	0.75	1.312	0.281	0.844	0	1.68	0.36	0.96	1.739	0.087	1.826	0.348	2.038	0.679	1.415	0.113	0.623	1.132	1.786	0.643	1.5	0.071	1.389	0.505	1.768	0.337	1.6	0.333	1.933	0.133	1.522	0.478	1.6	0.4	1.644	0.356	1.333	0.667	1.905	0.095	1.569	0.431	1.788	0.212	1.2	0.8
Carnivore_chapparvovirus-OK546102.1-Canada-2011-dog	1.72	0.28	2.476	0.952	1.333	0.19	0.667	0.381	1.56	0.52	0.92	1.667	0.25	1.75	0.333	1.8	0.655	1.745	0.055	0.655	1.091	1.714	0.429	1.643	0.214	1.319	0.553	1.915	0.213	1.517	0.138	2.138	0.207	1.478	0.522	1.517	0.483	1.652	0.348	1.425	0.575	1.841	0.159	1.484	0.516	1.758	0.242	1.133	0.867
Carnivore_chapparvovirus-OM640108.1-Canada-2014-dog	1.84	0.16	2.812	0.75	1.406	0.188	0.844	0	1.618	0.395	0.987	1.778	0.089	1.778	0.356	2.038	0.679	1.415	0.113	0.623	1.132	1.857	0.571	1.429	0.143	1.375	0.583	1.792	0.25	1.627	0.271	1.966	0.136	1.511	0.489	1.677	0.323	1.644	0.356	1.333	0.667	1.905	0.095	1.581	0.419	1.788	0.212	1.2	0.8
Carnivore_chapparvovirus-OM640109.1-Canada-2014-dog	1.68	0.32	3.048	0.476	1.429	0.095	0.762	0.19	1.4	0.6	1	1.702	0.255	1.702	0.34	1.706	0.771	1.706	0.11	0.55	1.156	1.643	0.5	1.643	0.214	1.217	0.609	1.957	0.217	1.533	0.2	1.933	0.333	1.565	0.435	1.6	0.4	1.609	0.391	1.417	0.583	1.902	0.098	1.516	0.484	1.788	0.212	1.2	0.8
[truncated: 10 more columns]

## Sheet: Number of codon usage
CODONS	TTT	TTC	TTA	TTG	CTT	CTC	CTA	CTG	ATT	ATC	ATA	GTT	GTC	GTA	GTG	TCT	TCC	TCA	TCG	AGT	AGC	CCT	CCC	CCA	CCG	ACT	ACC	ACA	ACG	GCT	GCC	GCA	GCG	TAT	TAC	CAT	CAC	CAA	CAG	AAT	AAC	AAA	AAG	GAT	GAC	GAA	GAG	TGT	TGC
AMINOACIDS	F	F	L	L	L	L	L	L	I	I	I	V	V	V	V	S	S	S	S	S	S	P	P	P	P	T	T	T	T	A	A	A	A	Y	Y	H	H	Q	Q	N	N	K	K	D	D	E	E	C	C
Carnivore_chapparvovirus-MH893826.1-USA-2017-dog	48	4	34	10	15	3	12	4	45	10	33	22	1	24	5	38	12	27	5	15	21	31	10	28	3	33	14	45	10	28	5	37	8	35	14	25	6	43	19	51	28	69	4	55	18	69	12	20	12
Carnivore_chapparvovirus-MK448316.1-USA-2018-dog	47	3	31	9	14	4	8	0	45	9	24	20	1	21	4	37	12	25	2	11	21	25	8	22	1	33	12	41	9	24	4	30	2	35	13	24	6	37	8	46	25	60	3	51	14	59	7	19	11
Carnivore_chapparvovirus-MN928790.1-China-2018-cat	45	4	31	7	14	3	8	1	40	10	24	19	2	20	5	37	12	25	2	11	20	26	9	19	2	34	13	41	8	24	5	29	2	34	11	24	6	37	9	47	24	60	4	49	14	57	9	19	12
Carnivore_chapparvovirus-MN928791.1-China-2019-cat	45	4	28	8	15	3	9	1	40	11	25	20	2	19	7	36	12	26	2	11	20	26	9	21	1	34	12	40	8	24	5	29	2	34	11	25	5	35	9	46	24	62	2	51	13	57	9	18	11
Carnivore_chapparvovirus-MT123283.1-China-2018-dog	44	4	30	8	16	4	9	0	41	9	25	21	1	19	5	35	12	24	3	11	20	24	9	21	1	34	13	41	7	25	5	29	2	35	10	24	6	35	10	47	25	57	5	49	14	59	8	18	12
Carnivore_chapparvovirus-MT123284.1-China-2019-dog	45	4	29	9	14	4	9	0	40	10	25	20	2	18	5	34	14	25	2	11	20	27	8	19	2	33	13	41	9	24	5	28	3	35	11	24	6	35	10	46	24	61	2	51	12	58	9	17	12
Carnivore_chapparvovirus-MT123285.1-China-2019-dog	46	4	31	8	13	4	8	0	40	10	24	20	3	20	4	37	12	25	2	11	20	27	9	19	2	33	14	40	9	23	5	28	4	35	10	23	7	36	8	45	24	60	3	51	14	59	7	19	10
Carnivore_chapparvovirus-MT123286.1-China-2019-dog	45	5	27	10	14	3	9	0	39	9	24	22	3	20	5	37	12	25	2	12	19	27	9	20	1	34	13	41	7	22	7	30	1	35	11	24	6	36	9	46	25	61	3	49	14	57	8	18	10
Carnivore_chapparvovirus-MT123287.1-China-2019-dog	46	4	28	9	14	3	9	0	41	10	24	18	3	21	5	36	11	24	3	11	20	28	10	19	1	33	13	41	8	23	6	29	2	35	11	24	6	35	10	46	24	60	3	50	13	57	7	17	11
Carnivore_chapparvovirus-MT710947.1-Italy-2019-dog	47	3	31	7	14	3	9	0	43	8	25	20	1	21	4	36	12	23	4	11	20	24	9	21	2	33	13	42	6	24	4	30	2	34	12	24	6	37	8	47	23	60	3	50	14	58	8	18	12
Carnivore_chapparvovirus-MT710948.1-Italy-2019-dog	47	3	31	7	14	3	9	0	43	8	24	20	1	21	4	36	12	23	4	11	20	23	9	21	2	33	13	43	6	24	4	30	2	34	12	24	6	37	8	47	23	60	3	50	14	58	8	18	12
Carnivore_chapparvovirus-OK546100.1-Canada-2016-dog	46	4	29	9	14	3	9	0	43	9	24	20	1	19	6	35	13	24	3	11	20	25	9	21	1	33	13	41	8	24	5	28	3	35	11	25	6	37	8	46	23	60	3	51	14	58	8	18	12
Carnivore_chapparvovirus-OK546101.1-Canada-2009-dog	46	4	30	8	14	3	9	0	42	9	24	20	1	21	4	36	12	25	2	11	20	25	9	21	1	33	12	42	8	24	5	29	2	35	11	24	6	37	8	46	23	60	3	51	14	59	7	18	12
Carnivore_chapparvovirus-OK546102.1-Canada-2011-dog	43	7	26	10	14	2	7	4	39	13	23	20	3	21	4	33	12	32	1	12	20	24	6	23	3	31	13	45	5	22	2	31	3	34	12	22	7	38	8	52	21	58	5	46	16	58	8	17	13
Carnivore_chapparvovirus-OM640108.1-Canada-2014-dog	46	4	30	8	15	2	9	0	41	10	25	20	1	20	4	36	12	25	2	11	20	26	8	20	2	33	14	43	6	24	4	29	2	34	11	26	5	37	8	48	24	60	3	49	13	59	7	18	12
Carnivore_chapparvovirus-OM640109.1-Canada-2014-dog	42	8	32	5	15	1	8	2	35	15	25	20	3	20	4	31	14	31	2	10	21	23	7	23	3	28	14	45	5	23	3	29	5	36	10	24	6	37	9	51	21	58	3	47	15	59	7	18	12
Feline_chaphamaparvovirus-MN396757.1-Canada-2018-cat	27	18	30	14	7	4	11	4	35	10	35	16	8	15	4	22	8	29	2	13	27	17	3	40	2	35	14	42	6	22	4	19	1	34	10	23	10	34	9	58	22	58	9	51	20	48	5	12	13
Feline_chaphamaparvovirus-MN794869.1-USA-2019-cat	28	17	31	14	7	4	11	4	33	9	35	18	8	15	4	22	9	30	2	13	27	17	2	38	3	35	13	43	5	22	5	19	1	34	10	23	10	36	8	58	22	61	7	52	20	47	6	12	13
Feline_chaphamaparvovirus-MT708230.1-China-2019-cat	28	16	31	12	7	4	10	5	32	9	36	18	9	16	5	22	9	29	2	14	26	17	3	40	1	36	14	43	4	23	4	20	1	36	10	22	9	34	10	59	21	59	9	53	18	47	5	12	12
Feline_chaphamaparvovirus-MT708231.1-China-2019-cat	27	18	30	13	7	4	11	4	33	11	33	18	9	17	4	22	8	30	2	13	26	16	3	39	2	36	14	44	4	21	4	19	1	34	11	27	9	31	10	58	20	58	9	50	20	47	6	11	12
Feline_chaphamaparvovirus-MW404251.1-Italy-2019-cat	28	18	30	13	7	4	11	4	34	10	37	17	8	12	5	22	8	29	3	11	27	17	3	38	3	35	14	42	6	22	4	19	1	34	10	22	11	34	9	60	21	59	7	51	20	49	6	12	13
Feline_chaphamaparvovirus-MW404252.1-Italy-2019-cat	27	18	32	12	7	4	11	4	35	10	36	15	9	14	4	22	8	30	2	13	27	16	5	38	2	36	14	42	5	22	4	19	1	34	10	22	11	35	8	59	21	58	9	51	20	49	5	12	13
Feline_chaphamaparvovirus-MW404253.1-Italy-2019-cat	28	17	31	13	7	4	9	5	34	9	37	18	9	13	4	22	8	29	3	12	26	17	3	37	4	35	13	42	6	22	4	19	1	35	10	25	9	33	9	59	22	61	7	50	20	46	6	12	12
Feline_chaphamaparvovirus-MZ031965.1-China-2020-cat	27	18	31	13	7	4	10	4	33	8	36	18	9	15	5	22	8	31	2	14	26	17	3	40	1	36	14	41	5	22	4	20	0	36	10	21	9	36	8	63	21	59	8	50	20	48	4	12	12
Feline_chaphamaparvovirus-MZ031966.1-China-2020-cat	27	18	31	13	7	4	11	4	33	10	35	18	8	15	4	22	8	29	2	13	27	17	3	39	2	35	14	44	4	22	4	20	1	34	10	23	10	33	10	58	22	58	9	51	20	47	6	12	13
Feline_chaphamaparvovirus-OP499830.1-China-2022-cat	28	17	31	13	7	4	10	4	33	9	35	19	9	15	6	23	8	31	2	14	26	17	3	39	2	35	13	40	6	22	4	20	0	36	9	21	9	34	10	60	21	58	8	53	19	47	5	12	13
Feline_chaphamaparvovirus-OP499831.1-China-2022-cat	28	17	32	12	7	4	10	4	33	9	35	19	9	15	6	23	8	31	2	14	25	17	3	39	2	35	13	40	6	22	4	20	0	36	10	21	9	34	10	61	21	58	8	52	19	47	5	12	12
Feline_chaphamaparvovirus-OP499832.1-China-2022-cat	28	17	32	12	7	4	10	4	33	9	35	19	9	15	6	23	8	30	2	14	26	17	3	39	2	35	13	40	6	22	4	20	0	36	10	21	9	35	10	61	21	58	8	52	19	47	5	12	12
Feline_chaphamaparvovirus-OP499833.1-China-2022-cat	28	17	32	12	7	4	10	4	33	9	35	19	9	15	6	23	8	31	2	14	26	17	3	39	2	35	13	40	6	22	4	20	0	36	10	21	9	34	10	60	21	58	8	53	19	47	5	12	12
Feline_chaphamaparvovirus-OQ162042.1-China-2022-dog	27	16	31	13	7	4	10	4	34	10	37	17	8	16	3	22	9	29	2	13	25	18	3	40	1	35	14	39	7	23	4	22	0	32	12	22	9	35	8	61	21	59	8	50	21	48	5	12	13
Feline_chaphamaparvovirus-OQ162043.1-China-2022-dog	26	18	30	14	7	4	11	4	34	10	35	17	8	16	4	22	8	30	2	12	26	18	3	40	1	35	15	40	6	23	4	21	0	34	10	23	10	34	8	59	22	59	8	49	21	49	4	12	13
[truncated: 11 more columns]

## Sheet: CAI  RCDI and SiD
CAI of Complete Sequence
Name	CAI-dog	CAI-cat	CAI-Sarcophilus harrisii	CAI-Chiroptera	CAI-Manis	CAI-Mus musculus	CAI-Ursus	CAI-Macaca fascicularis	CAI-Macaca mulatta	CAI-homo
Feline_chaphamaparvovirus-MN396757.1-Canada-2018-cat	0.763	0.71	0.85	0.729	0.71	0.748	0.716	0.818	0.791	0.801
Feline_chaphamaparvovirus-MN794869.1-USA-2019-cat	0.761	0.708	0.848	0.727	0.707	0.746	0.713	0.815	0.788	0.799
Feline_chaphamaparvovirus-MW404251.1-Italy-2019-cat	0.763	0.71	0.847	0.729	0.709	0.747	0.716	0.817	0.79	0.8
Feline_chaphamaparvovirus-MW404252.1-Italy-2019-cat	0.763	0.71	0.85	0.729	0.71	0.748	0.716	0.817	0.79	0.801
Feline_chaphamaparvovirus-MW404253.1-Italy-2019-cat	0.762	0.709	0.848	0.728	0.709	0.746	0.715	0.816	0.789	0.8
Feline_chaphamaparvovirus-MT708230.1-China-2019-cat	0.762	0.708	0.852	0.728	0.708	0.748	0.714	0.817	0.79	0.801
Feline_chaphamaparvovirus-MT708231.1-China-2019-cat	0.763	0.71	0.851	0.729	0.71	0.749	0.715	0.818	0.791	0.802
Feline_chaphamaparvovirus-MZ031965.1-China-2020-cat	0.762	0.708	0.852	0.728	0.708	0.747	0.714	0.817	0.79	0.801
Feline_chaphamaparvovirus-MZ031966.1-China-2020-cat	0.764	0.71	0.851	0.73	0.71	0.749	0.716	0.818	0.791	0.802
Feline_chaphamaparvovirus-OP499830.1-China-2022-cat	0.763	0.709	0.851	0.728	0.709	0.748	0.715	0.817	0.79	0.801
Feline_chaphamaparvovirus-OP499831.1-China-2022-cat	0.762	0.709	0.85	0.728	0.709	0.747	0.715	0.817	0.79	0.801
Feline_chaphamaparvovirus-OP499832.1-China-2022-cat	0.762	0.708	0.85	0.728	0.708	0.747	0.714	0.817	0.789	0.8
Feline_chaphamaparvovirus-OP499833.1-China-2022-cat	0.762	0.709	0.85	0.728	0.709	0.747	0.715	0.817	0.79	0.801
Carnivore_chapparvovirus-MK448316.1-USA-2018-dog	0.748	0.694	0.846	0.713	0.692	0.735	0.7	0.806	0.776	0.787
Carnivore_chapparvovirus-MT123283.1-China-2018-dog	0.748	0.694	0.846	0.713	0.693	0.736	0.7	0.805	0.776	0.787
Carnivore_chapparvovirus-MT123284.1-China-2019-dog	0.748	0.695	0.845	0.714	0.693	0.735	0.701	0.805	0.776	0.787
Carnivore_chapparvovirus-MT123285.1-China-2019-dog	0.747	0.695	0.843	0.713	0.693	0.734	0.7	0.804	0.775	0.786
Carnivore_chapparvovirus-MT123286.1-China-2019-dog	0.751	0.697	0.849	0.716	0.695	0.739	0.702	0.808	0.779	0.79
Carnivore_chapparvovirus-MT123287.1-China-2019-dog	0.749	0.696	0.846	0.715	0.694	0.737	0.701	0.806	0.777	0.788
Carnivore_chapparvovirus-MT710947.1-Italy-2019-dog	0.746	0.692	0.844	0.711	0.69	0.733	0.697	0.803	0.774	0.785
Carnivore_chapparvovirus-MT710948.1-Italy-2019-dog	0.745	0.691	0.844	0.71	0.69	0.732	0.697	0.802	0.773	0.784
Carnivore_chapparvovirus-MN928790.1-China-2018-cat	0.75	0.697	0.847	0.715	0.695	0.737	0.702	0.807	0.778	0.789
Carnivore_chapparvovirus-MN928791.1-China-2019-cat	0.749	0.696	0.848	0.715	0.694	0.737	0.701	0.807	0.778	0.789
Carnivore_chapparvovirus-OK546100.1-Canada-2016-dog	0.749	0.696	0.846	0.715	0.694	0.736	0.701	0.806	0.778	0.788
Carnivore_chapparvovirus-OK546101.1-Canada-2009-dog	0.748	0.694	0.847	0.713	0.692	0.735	0.699	0.805	0.776	0.787
Carnivore_chapparvovirus-OK546102.1-Canada-2011-dog	0.753	0.699	0.849	0.718	0.698	0.74	0.704	0.81	0.781	0.792
Carnivore_chapparvovirus-OM640108.1-Canada-2014-dog	0.749	0.695	0.848	0.714	0.693	0.736	0.7	0.807	0.777	0.788
Carnivore_chapparvovirus-OM640109.1-Canada-2014-dog	0.747	0.694	0.843	0.713	0.692	0.734	0.699	0.804	0.775	0.786
RCID of complete sequence
NAME	RCDIcanis	RCDIfelis catus	RCDIsarcophilus harrisii	RCDIchiroptera	RCDImanis	RCDImus musculus	RCDIursus	RCDImacaca fascicularis	RCDImacaca mulatta	RCDIhomo
Carnivore_chapparvovirus-MK448316.1-USA-2018-dog	1.628	1.712	1.397	1.679	1.73	1.658	1.706	1.545	1.59	1.575
Carnivore_chapparvovirus-MN928790.1-China-2018-cat	1.6	1.683	1.374	1.651	1.7	1.631	1.677	1.52	1.563	1.549
Carnivore_chapparvovirus-MN928791.1-China-2019-cat	1.583	1.664	1.362	1.633	1.679	1.61	1.658	1.504	1.546	1.532
Carnivore_chapparvovirus-MT123283.1-China-2018-dog	1.591	1.673	1.367	1.642	1.69	1.619	1.667	1.511	1.555	1.54
Carnivore_chapparvovirus-MT123284.1-China-2019-dog	1.583	1.663	1.364	1.632	1.68	1.612	1.658	1.505	1.547	1.533
Carnivore_chapparvovirus-MT123285.1-China-2019-dog	1.602	1.684	1.378	1.653	1.703	1.635	1.678	1.523	1.566	1.552
Carnivore_chapparvovirus-MT123286.1-China-2019-dog	1.582	1.663	1.361	1.632	1.679	1.608	1.658	1.503	1.546	1.531
Carnivore_chapparvovirus-MT123287.1-China-2019-dog	1.585	1.666	1.364	1.635	1.682	1.612	1.661	1.506	1.549	1.534
Carnivore_chapparvovirus-MT710947.1-Italy-2019-dog	1.631	1.716	1.398	1.683	1.734	1.663	1.71	1.548	1.593	1.578
Carnivore_chapparvovirus-MT710948.1-Italy-2019-dog	1.634	1.719	1.401	1.686	1.737	1.665	1.713	1.551	1.596	1.581
Carnivore_chapparvovirus-OK546100.1-Canada-2016-dog	1.591	1.672	1.369	1.641	1.689	1.621	1.667	1.512	1.555	1.54
Carnivore_chapparvovirus-OK546101.1-Canada-2009-dog	1.62	1.705	1.39	1.672	1.722	1.651	1.699	1.539	1.583	1.568
Carnivore_chapparvovirus-OK546102.1-Canada-2011-dog	1.566	1.648	1.349	1.616	1.66	1.592	1.643	1.487	1.529	1.514
Carnivore_chapparvovirus-OM640108.1-Canada-2014-dog	1.621	1.705	1.39	1.673	1.722	1.651	1.7	1.539	1.583	1.568
Carnivore_chapparvovirus-OM640109.1-Canada-2014-dog	1.618	1.703	1.388	1.67	1.72	1.651	1.697	1.536	1.58	1.565
Feline_chaphamaparvovirus-MN396757.1-Canada-2018-cat	1.596	1.68	1.381	1.647	1.694	1.62	1.672	1.518	1.562	1.543
Feline_chaphamaparvovirus-MN794869.1-USA-2019-cat	1.613	1.699	1.394	1.666	1.715	1.64	1.692	1.534	1.58	1.56
Feline_chaphamaparvovirus-MT708230.1-China-2019-cat	1.612	1.698	1.391	1.664	1.712	1.638	1.691	1.532	1.577	1.557
Feline_chaphamaparvovirus-MT708231.1-China-2019-cat	1.586	1.671	1.372	1.638	1.684	1.61	1.663	1.509	1.553	1.533
Feline_chaphamaparvovirus-MW404251.1-Italy-2019-cat	1.589	1.672	1.378	1.64	1.687	1.616	1.665	1.513	1.556	1.537
Feline_chaphamaparvovirus-MW404252.1-Italy-2019-cat	1.607	1.692	1.389	1.659	1.708	1.635	1.684	1.528	1.573	1.554
Feline_chaphamaparvovirus-MW404253.1-Italy-2019-cat	1.603	1.687	1.387	1.654	1.703	1.632	1.679	1.525	1.57	1.55
Feline_chaphamaparvovirus-MZ031965.1-China-2020-cat	1.631	1.719	1.407	1.684	1.734	1.659	1.711	1.55	1.597	1.576
Feline_chaphamaparvovirus-MZ031966.1-China-2020-cat	1.597	1.682	1.381	1.648	1.696	1.622	1.674	1.519	1.563	1.544
Feline_chaphamaparvovirus-OP499830.1-China-2022-cat	1.609	1.695	1.39	1.662	1.71	1.637	1.687	1.53	1.575	1.555
Feline_chaphamaparvovirus-OP499831.1-China-2022-cat	1.617	1.704	1.395	1.67	1.72	1.646	1.696	1.537	1.583	1.563
Feline_chaphamaparvovirus-OP499832.1-China-2022-cat	1.615	1.702	1.394	1.668	1.718	1.644	1.694	1.535	1.581	1.561
Feline_chaphamaparvovirus-OP499833.1-China-2022-cat	1.615	1.701	1.394	1.667	1.717	1.643	1.693	1.535	1.58	1.56
SiD of complete sequence
	Sidcanis	Sidfelis catus	sIDsarcophilus harrisii	SiDchiroptera	SiDmanis	SiDmus musculus	SiDursus	SiDmacaca fascicularis	SiDmacaca mulatta	SiDhomo
Feline_chaphamaparvovirus-MN396757.1-Canada-2018-cat	0.135482	0.149341	0.0925888	0.173271	0.150962	0.133136	0.14756	0.120829	0.129237	0.125778
Feline_chaphamaparvovirus-MN794869.1-USA-2019-cat	0.136818	0.150712	0.0937483	0.174963	0.152372	0.134695	0.148944	0.122121	0.130564	0.127177
Feline_chaphamaparvovirus-MW404251.1-Italy-2019-cat	0.13374	0.147429	0.091534	0.171316	0.149087	0.131623	0.145658	0.119271	0.127588	0.124195
Feline_chaphamaparvovirus-MW404252.1-Italy-2019-cat	0.135688	0.149442	0.0932009	0.173394	0.151078	0.133607	0.147672	0.12123	0.129559	0.126126
Feline_chaphamaparvovirus-MW404253.1-Italy-2019-cat	0.135105	0.148861	0.0923068	0.173083	0.150583	0.133092	0.147044	0.120512	0.128887	0.125552
Feline_chaphamaparvovirus-MT708230.1-China-2019-cat	0.134933	0.148971	0.0919676	0.172871	0.150367	0.13268	0.147169	0.120175	0.128611	0.125294
Feline_chaphamaparvovirus-MT708231.1-China-2019-cat	0.133704	0.14767	0.0908781	0.171581	0.149071	0.131455	0.145894	0.119065	0.127442	0.12401
Feline_chaphamaparvovirus-MZ031965.1-China-2020-cat	0.138091	0.15218	0.0946359	0.176408	0.15367	0.135868	0.150381	0.123189	0.131712	0.128183
Feline_chaphamaparvovirus-MZ031966.1-China-2020-cat	0.135379	0.149295	0.0926154	0.173231	0.150792	0.133042	0.147517	0.120717	0.129122	0.125656
Feline_chaphamaparvovirus-OP499830.1-China-2022-cat	0.134819	0.148858	0.0916643	0.173105	0.150342	0.132659	0.147069	0.120011	0.12849	0.12508
Feline_chaphamaparvovirus-OP499831.1-China-2022-cat	0.135761	0.149812	0.0925566	0.174143	0.151303	0.133606	0.148008	0.120932	0.129427	0.126013
Feline_chaphamaparvovirus-OP499832.1-China-2022-cat	0.135291	0.149306	0.0922059	0.173581	0.150795	0.133135	0.14751	0.120504	0.128975	0.125579
Feline_chaphamaparvovirus-OP499833.1-China-2022-cat	0.135346	0.14937	0.0922483	0.173651	0.15085	0.133188	0.147574	0.120545	0.129019	0.125619
Carnivore_chapparvovirus-MK448316.1-USA-2018-dog	0.133138	0.147345	0.0866626	0.170849	0.149219	0.13192	0.145947	0.117515	0.126077	0.124787
Carnivore_chapparvovirus-MT123283.1-China-2018-dog	0.128735	0.142934	0.0824878	0.166132	0.144865	0.127668	0.141473	0.113261	0.121773	0.120393
Carnivore_chapparvovirus-MT123284.1-China-2019-dog	0.126849	0.140745	0.0812173	0.16389	0.142766	0.125839	0.139355	0.111629	0.119969	0.118733
Carnivore_chapparvovirus-MT123285.1-China-2019-dog	0.128898	0.142612	0.083788	0.165884	0.144718	0.128217	0.141292	0.113909	0.122186	0.120984
Carnivore_chapparvovirus-MT123286.1-China-2019-dog	0.126203	0.140323	0.0801002	0.163663	0.142294	0.125174	0.138959	0.110773	0.119247	0.117839
Carnivore_chapparvovirus-MT123287.1-China-2019-dog	0.126987	0.141051	0.0811291	0.164426	0.143055	0.126062	0.139643	0.11175	0.120177	0.118857
Carnivore_chapparvovirus-MT710947.1-Italy-2019-dog	0.133764	0.147981	0.0875449	0.171556	0.14984	0.132863	0.146586	0.11831	0.126828	0.12556
Carnivore_chapparvovirus-MT710948.1-Italy-2019-dog	0.134346	0.148578	0.0879701	0.172142	0.150425	0.133385	0.147178	0.118836	0.127372	0.126088
Carnivore_chapparvovirus-MN928790.1-China-2018-cat	0.128432	0.142391	0.0831368	0.16546	0.144276	0.127542	0.140979	0.11326	0.121602	0.120334
Carnivore_chapparvovirus-MN928791.1-China-2019-cat	0.124925	0.139036	0.0793436	0.162022	0.140798	0.123851	0.137633	0.109602	0.117961	0.116706
Carnivore_chapparvovirus-OK546100.1-Canada-2016-dog	0.126793	0.140843	0.0811514	0.164285	0.142748	0.125918	0.13948	0.11154	0.119943	0.118648
Carnivore_chapparvovirus-OK546101.1-Canada-2009-dog	0.131393	0.145604	0.0852236	0.169149	0.147415	0.130435	0.144248	0.11595	0.124452	0.123098
Carnivore_chapparvovirus-OK546102.1-Canada-2011-dog	0.122329	0.136424	0.0777412	0.1594	0.137733	0.120963	0.134997	0.106957	0.115275	0.113643
Carnivore_chapparvovirus-OM640108.1-Canada-2014-dog	0.131905	0.146192	0.0855622	0.169703	0.147915	0.130907	0.144836	0.116398	0.124913	0.123552
Carnivore_chapparvovirus-OM640109.1-Canada-2014-dog	0.131218	0.145147	0.0863873	0.168469	0.146816	0.130165	0.143749	0.116067	0.124357	0.122638

## Sheet: eCAI and nCAI
Name	CAI-dog	eCAI-dog	Normalised CAI values-dog	CAI-cat	eCAI-cat	Normalised CAI values-cat		OQ162043.1
Feline_chaphamaparvovirus-MN396757.1-Canada-2018-cat	0.763	0.769	0.992198	0.71	0.71	1		OQ162042.1
Feline_chaphamaparvovirus-MN794869.1-USA-2019-cat	0.761	0.769	0.989597	0.708	0.713	0.992987		OP499833.1
Feline_chaphamaparvovirus-MW404251.1-Italy-2019-cat	0.763	0.775	0.984516	0.71	0.733	0.968622		OP499832.1
Feline_chaphamaparvovirus-MW404252.1-Italy-2019-cat	0.763	0.773	0.987063	0.71	0.713	0.995792		OP499831.1
Feline_chaphamaparvovirus-MW404253.1-Italy-2019-cat	0.762	0.77	0.98961	0.709	0.717	0.988842		OP499830.1
Feline_chaphamaparvovirus-MT708230.1-China-2019-cat	0.762	0.767	0.993481	0.708	0.715	0.99021		OM640109.1
Feline_chaphamaparvovirus-MT708231.1-China-2019-cat	0.763	0.767	0.994785	0.71	0.714	0.994398		OM640108.1
Feline_chaphamaparvovirus-MZ031965.1-China-2020-cat	0.762	0.768	0.992188	0.708	0.716	0.988827		OK546102.1
Feline_chaphamaparvovirus-MZ031966.1-China-2020-cat	0.764	0.77	0.992208	0.71	0.713	0.995792		OK546101.1
Feline_chaphamaparvovirus-OP499830.1-China-2022-cat	0.763	0.768	0.99349	0.709	0.715	0.991608		OK546100.1
Feline_chaphamaparvovirus-OP499831.1-China-2022-cat	0.762	0.77	0.98961	0.709	0.712	0.995787		MZ031966.1
Feline_chaphamaparvovirus-OP499832.1-China-2022-cat	0.762	0.769	0.990897	0.708	0.716	0.988827		MZ031965.1
Feline_chaphamaparvovirus-OP499833.1-China-2022-cat	0.762	0.768	0.992188	0.709	0.715	0.991608		MW404253.1
Feline_chaphamaparvovirus-OQ162042.1-2020-dog	0.761	0.77	0.988312	0.707	0.717	0.986053		MW404252.1
Feline_chaphamaparvovirus-OQ162043.1-2020-dog	0.763	0.768	0.99349	0.709	0.716	0.990223		MT710948.1
								MT710947.1
Carnivore_chapparvovirus-MK448316.1-USA-2018-dog	0.748	0.765	0.977778	0.694	0.708	0.980226		MT708231.1
Carnivore_chapparvovirus-MT123283.1-China-2018-dog	0.748	0.764	0.979058	0.694	0.709	0.978843		MT708230.1
Carnivore_chapparvovirus-MT123284.1-China-2019-dog	0.748	0.765	0.977778	0.695	0.711	0.977496		MT123287.1
Carnivore_chapparvovirus-MT123285.1-China-2019-dog	0.747	0.765	0.976471	0.695	0.71	0.978873		MT123286.1
Carnivore_chapparvovirus-MT123286.1-China-2019-dog	0.751	0.766	0.980418	0.697	0.708	0.984463		MT123285.1
Carnivore_chapparvovirus-MT123287.1-China-2019-dog	0.749	0.766	0.977807	0.696	0.713	0.976157		MT123284.1
Carnivore_chapparvovirus-MT710947.1-Italy-2019-dog	0.746	0.761	0.980289	0.692	0.708	0.977401		MT123283.1
Carnivore_chapparvovirus-MT710948.1-Italy-2019-dog	0.745	0.763	0.976409	0.691	0.712	0.970506		MN928791.1
Carnivore_chapparvovirus-MN928790.1-China-2018-cat	0.75	0.772	0.971503	0.697	0.716	0.973464		MN928790.1
Carnivore_chapparvovirus-MN928791.1-China-2019-cat	0.749	0.768	0.97526	0.696	0.716	0.972067		MN794869.1
Carnivore_chapparvovirus-OK546100.1-Canada-2016-dog	0.749	0.767	0.976532	0.696	0.713	0.976157		MN396757.1
Carnivore_chapparvovirus-OK546101.1-Canada-2009-dog	0.748	0.764	0.979058	0.694	0.708	0.980226		MK448316.1
Carnivore_chapparvovirus-OK546102.1-Canada-2011-dog	0.753	0.765	0.984314	0.699	0.712	0.981742		MH893826.1
Carnivore_chapparvovirus-OM640108.1-Canada-2014-dog	0.749	0.763	0.981651	0.695	0.71	0.978873
Carnivore_chapparvovirus-OM640109.1-Canada-2014-dog	0.747	0.771	0.968872	0.694	0.716	0.969274
